# Supplementary material for: What Do the Transcriptome and Proteome of Menstrual Blood-Derived Mesenchymal Stem Cells Tell Us about Endometriosis?
Source: Int J Mol Sci. 2022 Sep 29;23(19):11515. doi: 10.3390/ijms231911515 (PMC9570451; doi:10.3390/ijms231911515)
Supplement: Supplementary file 1 [file ijms-23-11515-s001.zip]

Archive with 3 entries (3 files):
- Table S1_DEGs.xlsx
- Table S2_logFC_gene-protein.xlsx
- Table S3_hallmark.xlsx
