# Supplementary material for: What Do the Transcriptome and Proteome of Menstrual Blood-Derived Mesenchymal Stem Cells Tell Us about Endometriosis?
Source: Int J Mol Sci. 2022 Sep 29;23(19):11515. doi: 10.3390/ijms231911515 (PMC9570451; doi:10.3390/ijms231911515)
Supplement: Supplementary file 1 [file ijms-23-11515-s001.zip › Table S2_logFC_gene-protein.xlsx]

## Sheet: Página1
Table S2: Log fold change of proteins and genes that are common to omics analysis
GENES	logFC	PROTEINS	logFC
ABCE1	-0.2	ABCE1	-0.20512
ACAA1	-0.1	ACAA1	-0.03288
ACTR1B	-0.2	ACTR1B	-0.02096
ACTR3	-0.1	ACTR3	-0.00847
ADK	-0.1	ADK	-0.04752
AK1	-0.1	AK1	-0.21544
AK2	-0.1	AK2	-0.22201
AKAP12	-0.1	AKAP12	-0.03654
ALDH1B1	-0.4	ALDH1B1	-0.73179
ANKRD13A	-0.4	ANKRD13A	-0.33706
ANXA2	-0.1	ANXA2	-0.02909
ANXA3	-0.4	ANXA3	-1.56727
APRT	-0.1	APRT	-0.24763
ARL1	-0.3	ARL1	-0.21245
ARL6IP5	-0.4	ARL6IP5	-0.00049
ARMT1	-0.1	ARMT1	-0.63564
ASPH	-0.3	ASPH	-0.67638
BID	-0.1	BID	-0.38336
BLVRA	-0.3	BLVRA	-0.22775
BZW1	-0.3	BZW1	-0.10411
CACYBP	-0.3	CACYBP	-0.35844
CAPN2	-0.2	CAPN2	-0.02379
CAV1	-0.7	CAV1	-0.05237
CBR1	-0.1	CBR1	-0.00944
CCT4	-0.1	CCT4	-0.00621
CCT6A	-0.3	CCT6A	-0.01042
CD59	-0.2	CD59	-0.23963
CIRBP	-0.1	CIRBP	-0.0822
CLIC1	-0.1	CLIC1	-0.00979
CNN1	-0.4	CNN1	-0.00156
COPB2	-0.2	COPB2	-0.01551
COPS5	-0.2	COPS5	-0.07698
CRK	-0.1	CRK	-0.63455
CROT	-0.5	CROT	-0.5406
CRYAB	-0.8	CRYAB	-0.2308
CSNK2A1	-0.1	CSNK2A1	-0.43822
CSRP2	-0.4	CSRP2	-0.00847
CTPS1	-0.1	CTPS1	-0.24344
CTSL	-0.1	CTSL	-0.41269
CUL4B	-0.3	CUL4B	-0.04402
CYCS	-0.2	CYCS	-0.17633
DCTD	-0.1	DCTD	-0.41517
DDX42	-0.2	DDX42	-0.13748
DIABLO	-0.1	DIABLO	-0.15967
DNAJA1	-0.2	DNAJA1	-0.31208
DPY30	-0.3	DPY30	-0.42129
EEF1E1	-0.3	EEF1E1	-0.1294
EIF2S1	-0.2	EIF2S1	-0.02056
EIF3M	-0.2	EIF3M	-0.05946
EIF4E	-0.3	EIF4E	-0.01991
ESD	-0.2	ESD	-0.0073
ETF1	-0.1	ETF1	-0.04312
FADD	-0.2	FADD	-0.75699
FAM98A	-0.1	FAM98A	-0.34884
FARSB	-0.3	FARSB	-0.01261
FIS1	-0.1	FIS1	-0.36991
G3BP2	-0.1	G3BP2	-0.01158
GBE1	-0.1	GBE1	-0.07012
GLO1	-0.3	GLO1	-0.00026
GLRX	-0.1	GLRX	-0.00849
GLRX3	-0.1	GLRX3	-0.05166
GSR	-0.1	GSR	-0.44654
GSTM3	-0.4	GSTM3	-0.24225
HEBP1	-0.1	HEBP1	-0.10577
HERC4	-0.3	HERC4	-0.871
HMGA1	-0.1	HMGA1	-0.00504
HMGN1	-0.2	HMGN1	-0.85637
HNRNPC	-0.1	HNRNPC	-0.00496
HSPB1	-0.1	HSPB1	-0.00804
HSPB6	-0.3	HSPB6	-0.27652
IMPA1	-0.3	IMPA1	-0.37312
IMPDH2	-0.1	IMPDH2	-0.30643
KRT19	-0.4	KRT19	-0.04506
LAMTOR3	-0.1	LAMTOR3	-0.06386
LAMTOR5	-0.2	LAMTOR5	-0.40242
LANCL1	-0.1	LANCL1	-0.8036
LAP3	-0.2	LAP3	-0.57734
LDHB	-0.2	LDHB	-0.03058
LIMA1	-0.1	LIMA1	-0.28335
LMOD1	-0.3	LMOD1	-0.67817
MAT2B	-0.1	MAT2B	-0.0501
MRI1	-0.2	MRI1	-0.01834
MTPN	-0.2	MTPN	-0.02291
MTX2	-0.3	MTX2	-0.15433
MYL12A	-0.2	MYL12A	-0.0048
MYL12B	-0.3	MYL12B	-0.00483
NAP1L4	-0.2	NAP1L4	-0.03014
NCBP1	-0.1	NCBP1	-0.00113
NIT2	-0.2	NIT2	-0.26535
NNMT	-0.2	NNMT	-0.03649
NT5E	-0.6	NT5E	-0.00693
NUDT2	-0.2	NUDT2	-0.19387
OXSR1	-0.1	OXSR1	-0.16029
PAFAH1B2	-0.1	PAFAH1B2	-0.01085
PAWR	-0.1	PAWR	-0.44226
PDAP1	-0.1	PDAP1	-0.37784
PDLIM4	-0.2	PDLIM4	-0.02216
PEA15	-0.1	PEA15	-0.03971
PFN2	-0.5	PFN2	-0.26238
PGM2	-0.5	PGM2	-0.65722
PHB	-0.1	PHB	-0.00259
PLS3	-0.3	PLS3	-0.00706
PPME1	-0.1	PPME1	-0.02794
PPP2CA	-0.1	PPP2CA	-0.0556
PPP2CB	-0.2	PPP2CB	-0.05334
PRKRA	-0.1	PRKRA	-0.10617
PRPS1	-0.2	PRPS1	-0.46145
PSMA1	-0.2	PSMA1	-0.01677
PSMA2	-0.2	PSMA2	-0.00269
PSMA3	-0.3	PSMA3	-0.09074
PSMA4	-0.3	PSMA4	-0.00203
PSMA5	-0.2	PSMA5	-0.03828
PSMA7	-0.1	PSMA7	-0.01751
PSMB1	-0.1	PSMB1	-0.00166
PSMC1	-0.2	PSMC1	-0.00842
PSMC6	-0.2	PSMC6	-0.01171
PSMD1	-0.2	PSMD1	-0.19864
PSMD13	-0.1	PSMD13	-0.02827
PSMD14	-0.2	PSMD14	-0.08324
PSMD2	-0.1	PSMD2	-0.02541
PSMD4	-0.1	PSMD4	-0.17941
PSME2	-0.1	PSME2	-0.03368
PTGES3	-0.2	PTGES3	-0.19918
PTGR1	-0.4	PTGR1	-0.40387
RAB2A	-0.1	RAB2A	-0.0675
RAD23B	-0.2	RAD23B	-0.03465
RAP1GDS1	-0.1	RAP1GDS1	-0.21545
RBP1	-0.2	RBP1	-0.60736
RECQL	-0.1	RECQL	-0.47773
RPE	-0.2	RPE	-0.2229
RPL19	-0.1	RPL19	-0.00955
RPL27	-0.2	RPL27	-0.01096
RPL30	-0.2	RPL30	-0.02639
RPL32	-0.1	RPL32	-0.01852
RPL35	-0.1	RPL35	-0.30647
RPS15A	-0.1	RPS15A	-0.00408
RPS2	-0.1	RPS2	-0.00204
RPS24	-0.2	RPS24	-0.00501
RPS26	-0.3	RPS26	-0.02474
RPS27A	-0.2	RPS27A	-0.00189
RPS27L	-0.2	RPS27L	-0.01241
RPS29	-0.1	RPS29	-0.45843
RRAS	-0.1	RRAS	-0.60715
RSU1	-0.1	RSU1	-0.01824
S100A11	-0.1	S100A11	-0.03751
S100A16	-0.5	S100A16	-0.48241
SAP18	-0.1	SAP18	-0.42338
SAR1B	-0.1	SAR1B	-0.00687
SEC22B	-0.2	SEC22B	-0.19661
SKP1	-0.1	SKP1	-0.24401
SMS	-0.1	SMS	-0.55316
SNRPA1	-0.1	SNRPA1	-0.17488
SNRPB2	-0.2	SNRPB2	-0.186
SNRPD2	-0.1	SNRPD2	-0.20391
SNRPE	-0.3	SNRPE	-0.01389
SNRPF	-0.1	SNRPF	-0.21542
SNX1	-0.1	SNX1	-0.29175
SNX3	-0.3	SNX3	-0.83228
SOD1	-0.1	SOD1	-0.00497
SRI	-0.2	SRI	-0.30929
SRP14	-0.1	SRP14	-0.2532
SRP54	-0.1	SRP54	-0.39451
SRP72	-0.1	SRP72	-0.24854
SRP9	-0.2	SRP9	-0.20963
SRSF3	-0.2	SRSF3	-0.00089
SRSF7	-0.3	SRSF7	-0.02288
STAT1	-0.1	STAT1	-0.03328
STMN2	-0.7	STMN2	-0.01823
STRAP	-0.2	STRAP	-0.00927
SUB1	-0.2	SUB1	-0.21854
SYNCRIP	-0.1	SYNCRIP	-0.00102
SYNPO2	-0.3	SYNPO2	-0.0069
TAGLN	-0.2	TAGLN	-0.00456
TARDBP	-0.1	TARDBP	-0.00669
TCP1	-0.1	TCP1	-0.03669
TES	-0.1	TES	-0.03448
TM9SF3	-0.1	TM9SF3	-0.2943
TMED7	-0.3	TMED7	-0.26809
TMED9	-0.1	TMED9	-0.25131
TNC	-0.1	TNC	-0.48438
TPD52L2	-0.1	TPD52L2	-0.00011
TSN	-0.1	TSN	-0.01882
TSNAX	-0.1	TSNAX	-0.32395
TUBA1A	-0.2	TUBA1A	-0.00182
TUBB2A	-0.2	TUBB2A	-0.01549
TUBB6	-0.3	TUBB6	-0.00829
UBA2	-0.1	UBA2	-0.17301
UBE2N	-0.3	UBE2N	-0.00516
UROD	-0.2	UROD	-0.96687
VAMP3	-0.1	VAMP3	-0.01764
VAPA	-0.1	VAPA	-0.04238
VBP1	-0.4	VBP1	-0.01412
VPS29	-0.3	VPS29	-0.23351
VPS35	-0.1	VPS35	-0.06262
YWHAQ	-0.2	YWHAQ	-0.00086
ACACA	0.4	ACACA	0.079606
ACAT2	0.3	ACAT2	0.022327
ACBD3	0.1	ACBD3	1.13512
ACTBL2	0.5	ACTBL2	0.016576
ACTG2	0	ACTG2	0.001199
AEBP1	0.4	AEBP1	0.319128
AGRN	0.5	AGRN	0.910619
AHCY	0.1	AHCY	0.003368
AIMP1	0	AIMP1	0.263107
AIMP2	0.1	AIMP2	0.188092
AKR7A2	0	AKR7A2	0.321059
ALDH9A1	0	ALDH9A1	0.222303
ALYREF	0.1	ALYREF	0.130128
AMPD3	0.6	AMPD3	0.522897
ANPEP	0.2	ANPEP	0.370247
ANXA11	0.3	ANXA11	0.185085
AP2M1	0.1	AP2M1	0.002224
AP2S1	0.1	AP2S1	0.053331
AP3B1	0.1	AP3B1	0.016819
API5	0	API5	0.186655
APMAP	0	APMAP	1.18427
ARCN1	0	ARCN1	0.012073
ARF1	0	ARF1	0.002888
ARF4	0	ARF4	0.002925
ARHGDIA	0.1	ARHGDIA	0.003638
ARHGEF2	0.4	ARHGEF2	0.068477
ARMC9	0.5	ARMC9	0.014081
ARPC4	0	ARPC4	0.009653
ARSA	0.1	ARSA	0.293953
ASNS	0.8	ASNS	0.128883
ATP2A2	0.2	ATP2A2	0.722727
ATP6V1E1	0	ATP6V1E1	0.212896
BAG3	0.3	BAG3	0.019122
BASP1	0.1	BASP1	0.01584
BAX	0	BAX	0.003733
BCAP31	0.1	BCAP31	0.308256
BCAR1	0.3	BCAR1	0.020851
BCAT1	0.4	BCAT1	0.839041
BCLAF1	0.1	BCLAF1	0.033369
BGN	0.5	BGN	0.323755
BTF3L4	0.1	BTF3L4	0.284909
CAD	0.4	CAD	0.285021
CALR	0.2	CALR	0.011297
CANX	0.1	CANX	0.020355
CAPNS1	0.1	CAPNS1	0.002965
CAPRIN1	0.1	CAPRIN1	0.020255
CAST	0.2	CAST	0.048658
CBX3	0	CBX3	0.276987
CCAR2	0.2	CCAR2	0.02314
CCT3	0	CCT3	0.003371
CDK5RAP3	0	CDK5RAP3	0.305236
CFL1	0.1	CFL1	0.009741
CKAP4	0.1	CKAP4	0.295722
CLTA	0	CLTA	0.47434
CNDP2	0	CNDP2	0.014964
CNN2	0.1	CNN2	0.023851
COL18A1	1.2	COL18A1	0.015832
COL1A1	0.7	COL1A1	1.15191
COL1A2	0.5	COL1A2	0.745286
COL3A1	0.6	COL3A1	0.536642
COL4A1	0.4	COL4A1	0.954887
COL4A2	0.4	COL4A2	0.610738
COL5A1	0.8	COL5A1	0.507621
COL6A1	0.3	COL6A1	0.144896
COL6A2	0.1	COL6A2	1.16491
COL6A3	0.3	COL6A3	0.062878
COL7A1	0	COL7A1	0.510269
COL8A1	0.5	COL8A1	0.343687
COLGALT1	0.3	COLGALT1	0.306804
COMT	0	COMT	0.864289
CRIP2	0.5	CRIP2	0.011581
CRTAP	0.1	CRTAP	0.247406
CS	0.3	CS	0.014692
CTBP1	0.2	CTBP1	0.056698
CTSA	0	CTSA	0.317877
CTSD	0.3	CTSD	0.027848
CTSZ	0.1	CTSZ	0.548844
CTTNBP2NL	0.2	CTTNBP2NL	0.076755
CUTA	0.1	CUTA	0.037747
CYB5B	0.1	CYB5B	0.389648
DAB2	0.4	DAB2	0.195927
DBNL	0	DBNL	0.251298
DCTN1	0.2	DCTN1	0.029715
DCTN2	0	DCTN2	0.027752
DDX39B	0.2	DDX39B	0.008642
DDX3X	0.6	DDX3X	0.015006
DDX46	0.2	DDX46	0.03904
DDX6	0	DDX6	0.440498
DHX9	0	DHX9	0.012214
DKC1	0	DKC1	0.77051
DNMBP	0.2	DNMBP	0.040262
DPP3	0.2	DPP3	0.595772
DPYSL3	0	DPYSL3	0.005606
DR1	0	DR1	0.03723
DRG1	0.1	DRG1	0.27695
DYNLRB1	0	DYNLRB1	0.000267
ECHS1	0.1	ECHS1	0.089128
EDC4	0.3	EDC4	0.059509
EEF1D	0.2	EEF1D	0.024265
EEF1G	0	EEF1G	0.015762
EFTUD2	0.2	EFTUD2	0.011271
EHD2	0.7	EHD2	0.002334
EIF2AK2	0.1	EIF2AK2	0.001081
EIF2S2	0.1	EIF2S2	0.350355
EIF2S3	0.1	EIF2S3	0.032345
EIF3A	0.4	EIF3A	0.003802
EIF3B	0.1	EIF3B	0.007556
EIF3C	0	EIF3C	0.000799
EIF3I	0.1	EIF3I	0.214101
EIF3J	0	EIF3J	0.039246
EIF4A1	0.1	EIF4A1	0.007579
EIF4A3	0.4	EIF4A3	0.014257
EIF4G1	0.3	EIF4G1	0.017844
EIF4G2	0.1	EIF4G2	0.046427
EIF4G3	0.2	EIF4G3	0.206942
EIF4H	0	EIF4H	0.015366
ELAVL1	0.2	ELAVL1	0.051034
EMILIN1	0.3	EMILIN1	0.50494
ENAH	0.1	ENAH	0.03993
ENG	0.7	ENG	0.070144
ENO1	0.5	ENO1	0.008964
ENO2	0.1	ENO2	0.011476
ENSA	0	ENSA	0.081097
ERAP2	0.2	ERAP2	0.623667
ERP29	0.2	ERP29	0.065427
ERP44	0.1	ERP44	0.019866
ESYT1	0.4	ESYT1	0.000786
FAU	0	FAU	0.314554
FBL	0.1	FBL	0.23479
FHL2	0	FHL2	0.041652
FKBP10	0.3	FKBP10	0.089576
FKBP1A	0.1	FKBP1A	0.01115
FKBP9	0	FKBP9	0.560928
FLNA	0.5	FLNA	0.007693
FN1	0.1	FN1	0.182028
FUBP1	0.1	FUBP1	0.039396
FUS	0.2	FUS	0.091035
G3BP1	0	G3BP1	0.032668
G6PD	0.7	G6PD	0.005642
GAA	0	GAA	0.111538
GALK1	0	GALK1	0.025704
GALNS	0.1	GALNS	0.202721
GANAB	0.4	GANAB	0.03384
GART	0	GART	0.234688
GBA	0.1	GBA	0.029039
GDI2	0	GDI2	0.006464
GFPT1	0.2	GFPT1	0.003393
GID8	0	GID8	0.586782
GIT2	0.1	GIT2	0.094651
GLB1	0.2	GLB1	0.02305
GNS	0.1	GNS	0.004079
GOLGA2	0.2	GOLGA2	0.046369
GOT2	0.1	GOT2	0.033044
GRHPR	0	GRHPR	0.04062
GRN	0.3	GRN	0.300211
GSPT1	0.1	GSPT1	0.011012
GSPT2	0	GSPT2	0.216506
GSTK1	0	GSTK1	0.139371
H3C1	0	H3C1	0.048923
HADHA	0.2	HADHA	0.278226
HDGF	0.1	HDGF	0.260733
HDLBP	0.1	HDLBP	0.004316
HLA-A	0	HLA-A	0.04803
HLA-B	0.2	HLA-B	0.03144
HNRNPA0	0.2	HNRNPA0	0.024395
HNRNPA1	0.2	HNRNPA1	0.020286
HNRNPA2B1	0.1	HNRNPA2B1	0.020201
HNRNPA3	0	HNRNPA3	0.002156
HNRNPD	0.3	HNRNPD	0.026039
HNRNPH1	0.1	HNRNPH1	0.021263
HNRNPH2	0	HNRNPH2	0.011811
HNRNPH3	0.2	HNRNPH3	0.070782
HNRNPK	0.2	HNRNPK	0.012649
HNRNPL	0.2	HNRNPL	0.055486
HNRNPM	0.3	HNRNPM	0.016793
HNRNPR	0	HNRNPR	0.010578
HNRNPU	0.3	HNRNPU	0.003456
HSD17B10	0.2	HSD17B10	0.738921
HSD17B2	0.7	HSD17B2	0.543678
HSP90AA1	0.1	HSP90AA1	0.015963
HSP90AB1	0.1	HSP90AB1	0.013497
HSP90AB4P	0.6	HSP90AB4P	0.043121
HSPA1A	0.2	HSPA1A	0.022219
HSPA2	0.2	HSPA2	0.013627
HSPA5	0.1	HSPA5	0.036546
HSPA9	0.1	HSPA9	0.27697
HSPG2	0.8	HSPG2	0.503511
HSPH1	0.4	HSPH1	0.038125
HTRA1	0	HTRA1	0.311896
HYOU1	0.5	HYOU1	0.062694
IGFBP7	0	IGFBP7	0.051522
IKBKB	0.2	IKBKB	0.077063
ILF2	0	ILF2	0.012249
INTS3	0.2	INTS3	0.032275
IQGAP1	0.3	IQGAP1	0.000339
IRGQ	0.3	IRGQ	0.057788
ITGA1	0.7	ITGA1	0.879249
ITGA5	0.4	ITGA5	0.659314
ITGAV	0	ITGAV	0.004338
KANK2	0	KANK2	0.037666
KHSRP	0.5	KHSRP	0.012654
KIF5B	0.1	KIF5B	0.027781
KPNA2	0.2	KPNA2	0.467733
KPNA4	0.1	KPNA4	0.048461
KPNA6	0	KPNA6	0.157337
KRT17	0.2	KRT17	0.687396
KRT7	1	KRT7	0.059146
KRT8	0.8	KRT8	0.319651
L1CAM	1.1	L1CAM	0.290688
LAMA4	0.1	LAMA4	0.832713
LAMA5	1.6	LAMA5	0.871856
LAMB1	0.4	LAMB1	0.061339
LAMC1	0.4	LAMC1	0.026609
LAMP1	0.3	LAMP1	0.017302
LAMP2	0	LAMP2	0.011316
LARP1	0.3	LARP1	0.056658
LGALS1	0	LGALS1	0.006942
LGALS3BP	0.3	LGALS3BP	0.575436
LIMS1	0.3	LIMS1	0.039061
LMAN2	0.1	LMAN2	0.230607
LMNB2	0.2	LMNB2	0.45462
LOXL2	0.2	LOXL2	0.01475
LPP	0.1	LPP	0.03519
LRP1	0.4	LRP1	0.195754
LRPAP1	0	LRPAP1	0.280774
LRRC47	0.2	LRRC47	0.730849
LRRC59	0.1	LRRC59	0.420064
MACF1	0.4	MACF1	0.011064
MAN2B1	0.2	MAN2B1	0.774707
MANF	0	MANF	1.10891
MAP1B	0.3	MAP1B	0.136544
MAP2K1	0	MAP2K1	0.355723
MAP2K2	0.3	MAP2K2	0.15589
MAP4	0.2	MAP4	0.00143
MAPK1	0	MAPK1	0.031243
MAT2A	0.1	MAT2A	0.260808
MATR3	0.2	MATR3	0.015861
MDH2	0.1	MDH2	0.009207
METAP1	0.1	METAP1	0.002366
MFGE8	0	MFGE8	0.060037
MIF	0	MIF	0.010564
MMS19	0.2	MMS19	0.255511
MRC2	0.6	MRC2	0.18877
MTHFD1	0.4	MTHFD1	0.057401
MTOR	0.2	MTOR	0.06931
MXRA5	0.6	MXRA5	0.435037
MYLK	0	MYLK	0.041091
MYO18A	0.4	MYO18A	0.027825
MYO1B	0.1	MYO1B	0.411375
MYO1C	0.2	MYO1C	0.01036
NACA	0.1	NACA	0.013244
NAGK	0	NAGK	0.275698
NANS	0.1	NANS	0.513128
NAPA	0.3	NAPA	0.010955
NBAS	0.1	NBAS	0.03769
NCKAP1	0	NCKAP1	0.041943
NEXN	0.3	NEXN	0.014916
NID1	0.8	NID1	0.190114
NID2	0.7	NID2	1.44507
NMT1	0.1	NMT1	0.749359
NMT2	0.2	NMT2	0.593089
NPC2	0.2	NPC2	0.036926
NQO1	0.5	NQO1	0.264057
NRBP1	0.1	NRBP1	0.728567
NT5C2	0.2	NT5C2	0.012034
NUCB1	0.4	NUCB1	0.033521
NUDT21	0	NUDT21	0.019536
NUMA1	0.4	NUMA1	0.274669
NUP93	0.2	NUP93	0.099963
NXN	0.3	NXN	0.103544
OTUB1	0.1	OTUB1	0.002649
P4HA2	0.1	P4HA2	0.457893
P4HB	0.2	P4HB	0.01879
PABPC1	0.2	PABPC1	0.012575
PABPN1	0.1	PABPN1	0.126005
PAFAH1B1	0.1	PAFAH1B1	0.202198
PAFAH1B3	0.1	PAFAH1B3	0.033254
PALLD	0	PALLD	0.038616
PAPSS2	0.2	PAPSS2	0.282692
PARP1	0.1	PARP1	0.243662
PARVA	0.1	PARVA	0.017003
PCBP2	0.4	PCBP2	0.004241
PCOLCE	0.6	PCOLCE	0.468433
PCYOX1	0	PCYOX1	0.404436
PDCD6IP	0.2	PDCD6IP	0.055929
PDE5A	0	PDE5A	0.29841
PDIA3	0.1	PDIA3	0.034098
PDIA4	0	PDIA4	0.040183
PDLIM1	0.3	PDLIM1	0.022006
PDLIM5	0	PDLIM5	0.009779
PEBP1	0	PEBP1	0.006008
PEF1	0.1	PEF1	0.32214
PFAS	0.4	PFAS	0.203518
PFN1	0.1	PFN1	0.022301
PGK1	0.1	PGK1	0.011241
PGLS	0.1	PGLS	0.030626
PGM1	0.3	PGM1	0.614749
PGRMC2	0.1	PGRMC2	0.050494
PHB2	0	PHB2	0.015307
PICALM	0	PICALM	0.00867
PLAA	0	PLAA	0.284382
PLEC	0.6	PLEC	0.019635
PLIN3	0.1	PLIN3	0.003237
PLOD1	0.2	PLOD1	0.351329
PLOD3	0.3	PLOD3	0.727278
PPFIBP1	0.3	PPFIBP1	0.499015
PPIA	0	PPIA	0.013208
PPIB	0.1	PPIB	0.047539
PPIC	0	PPIC	0.527045
PPP1R12A	0	PPP1R12A	0.313072
PPP1R18	0.4	PPP1R18	0.560782
PPP2R2A	0.1	PPP2R2A	0.030965
PPT1	0.2	PPT1	0.511182
PRDX2	0.1	PRDX2	0.011331
PRDX5	0	PRDX5	0.016677
PREP	0.1	PREP	0.463175
PRKCSH	0.4	PRKCSH	0.064168
PRKDC	0.3	PRKDC	0.005456
PRMT1	0	PRMT1	0.009614
PRPF19	0.1	PRPF19	0.031081
PRPF31	0.1	PRPF31	0.425716
PSAT1	0.8	PSAT1	0.389331
PSMB4	0	PSMB4	0.244505
PSMB5	0	PSMB5	0.485945
PSMD3	0.2	PSMD3	0.015156
PSMD5	0	PSMD5	0.014584
PSME3	0	PSME3	0.511984
PSMG1	0	PSMG1	0.629166
PTBP3	0.2	PTBP3	0.009998
PTMS	0.4	PTMS	0.091573
QKI	0.3	QKI	0.41792
RAB1B	0.2	RAB1B	0.014661
RAB7A	0	RAB7A	0.024461
RAC1	0	RAC1	0.032605
RALY	0.1	RALY	0.644152
RANGAP1	0.3	RANGAP1	0.066086
RBM25	0.2	RBM25	0.467902
RBM39	0.1	RBM39	0.167825
RBMX	0.1	RBMX	0.0317
RBPMS	0.3	RBPMS	0.062755
RCN1	0	RCN1	0.05783
RCN3	0.4	RCN3	0.299444
RHOA	0.1	RHOA	0.009519
RIC8A	0	RIC8A	0.177593
RPA2	0.1	RPA2	0.600507
RPL10	0.2	RPL10	0.00632
RPL14	0	RPL14	0.02399
RPL18	0	RPL18	0.040849
RPL18A	0	RPL18A	0.002898
RPL23A	0	RPL23A	0.037031
RPL3	0	RPL3	0.025124
RPL8	0	RPL8	0.020699
RPLP0	0	RPLP0	0.001605
RPLP2	0.1	RPLP2	0.019623
RPN2	0.1	RPN2	0.030905
RPS10	0.1	RPS10	0.011468
RPS11	0	RPS11	0.054071
RPS14	0	RPS14	0.220741
RPS15	0	RPS15	0.201283
RPS16	0.1	RPS16	0.008896
RPS28	0.1	RPS28	0.01515
RPS3	0	RPS3	0.014761
RPS4X	0	RPS4X	0.009258
RPS7	0.1	RPS7	0.026751
RPS9	0	RPS9	0.011419
RRBP1	0.3	RRBP1	0.063344
RUVBL1	0	RUVBL1	0.015143
S100A4	0.6	S100A4	0.041476
SAFB	0.2	SAFB	0.276035
SAMHD1	0.3	SAMHD1	0.139382
SCFD2	0.1	SCFD2	0.343709
SCRN1	0	SCRN1	0.02063
SDF4	0.1	SDF4	0.017689
SEC24C	0.2	SEC24C	0.397777
SEC24D	0	SEC24D	0.223818
SEC31A	0.1	SEC31A	0.004629
SEPHS1	0	SEPHS1	0.006311
SEPTIN11	0	SEPTIN11	0.005313
SEPTIN9	0.2	SEPTIN9	0.033928
SERPINB6	0	SERPINB6	0.028032
SERPINH1	0.3	SERPINH1	0.04668
SF1	0.4	SF1	0.366452
SF3A1	0.3	SF3A1	0.434545
SF3B3	0.3	SF3B3	0.038462
SFPQ	0.4	SFPQ	0.014505
SH3BGRL	0	SH3BGRL	0.041317
SH3BGRL3	0.1	SH3BGRL3	0.239547
SH3GL1	0.2	SH3GL1	0.090626
SLC25A5	0.1	SLC25A5	0.769542
SLC39A7	0.1	SLC39A7	0.27712
SLC3A2	1	SLC3A2	0.302251
SMARCA4	0	SMARCA4	0.912789
SMU1	0	SMU1	0.146991
SNRNP200	0.3	SNRNP200	0.00073
SNRPB	0.2	SNRPB	0.010379
SOD2	0.2	SOD2	0.032477
SPARC	0.2	SPARC	0.348331
SPTAN1	0.2	SPTAN1	0.026376
SPTBN1	0.1	SPTBN1	0.00864
SRP68	0.1	SRP68	1.23038
SRRM2	0.5	SRRM2	0.95252
SRRT	0.3	SRRT	0.04951
SRSF2	0	SRSF2	0.030918
SSR4	0.1	SSR4	0.309734
ST13	0	ST13	0.054399
STIP1	0	STIP1	0.007438
STMN1	0	STMN1	0.02026
SUPT16H	0	SUPT16H	0.819053
TAGLN2	0.3	TAGLN2	0.011283
TALDO1	0.3	TALDO1	0.003124
TAX1BP3	0	TAX1BP3	0.30512
TFG	0	TFG	0.174238
TGFB1I1	0.3	TGFB1I1	0.02921
THBS1	0.3	THBS1	0.070214
THRAP3	0.1	THRAP3	0.0706
TIGAR	0.2	TIGAR	0.477247
TLN1	0.3	TLN1	0.02297
TLN2	0.3	TLN2	0.089106
TMOD3	0.1	TMOD3	0.004022
TNS1	0.1	TNS1	0.222586
TOM1	0.2	TOM1	0.002225
TPP1	0.4	TPP1	0.037162
TRA2B	0.2	TRA2B	0.758313
TRIM28	0.4	TRIM28	0.007201
TRIO	0	TRIO	0.242791
TUBA4A	0.5	TUBA4A	0.000751
TUFM	0.2	TUFM	0.690541
TWF1	0	TWF1	0.086117
UBA1	0.4	UBA1	0.002298
UBA6	0	UBA6	0.097657
UBAP2L	0.4	UBAP2L	0.19928
UBE2D3	0.1	UBE2D3	0.168311
UBR4	0.5	UBR4	0.252074
UBXN1	0.1	UBXN1	0.189197
UFM1	0.1	UFM1	0.03561
UGGT1	0.3	UGGT1	0.264237
UPF1	0.3	UPF1	0.012839
USP7	0	USP7	0.255176
VASP	0.1	VASP	0.056474
VIM	0.2	VIM	0.000173
VPS45	0.1	VPS45	0.484412
VPS4B	0.2	VPS4B	0.272833
WDR26	0.5	WDR26	0.632036
XPO1	0	XPO1	0.027255
XRCC6	0.1	XRCC6	0.010404
YWHAB	0	YWHAB	0.000147
YWHAG	0.1	YWHAG	0.0085
YWHAH	0	YWHAH	0.009464
ZC3HAV1	0.2	ZC3HAV1	0.108047
ZNF428	0.2	ZNF428	0.4029
ZYX	0.2	ZYX	0.003544
ABHD14B	0.1	ABHD14B	-0.13925
ABRACL	0.1	ABRACL	-0.29181
ACIN1	0.2	ACIN1	-0.0236
ACLY	0.4	ACLY	-0.0211
ACO1	0	ACO1	-0.0007
ACOT7	0.1	ACOT7	-0.00796
ACP1	0	ACP1	-0.00954
ACTB	0.1	ACTB	-0.0017
ACTG1	0.1	ACTG1	-0.00171
ACTN1	0.1	ACTN1	-0.01159
ACTN4	0.1	ACTN4	-0.00962
ACTR1A	0.1	ACTR1A	-0.00722
ADAR	0.1	ADAR	-0.78349
ADD1	0.2	ADD1	-0.06502
ADSL	0	ADSL	-0.0694
AHNAK	0.3	AHNAK	-0.01774
AHNAK2	0.3	AHNAK2	-0.26087
AHSA1	0	AHSA1	-0.00104
AKR1B1	0.3	AKR1B1	-0.51909
ALDOA	0.1	ALDOA	-0.00885
ALDOC	0.2	ALDOC	-0.01759
ANKFY1	0.2	ANKFY1	-0.3868
ANXA4	0	ANXA4	-0.04361
ANXA5	0	ANXA5	-0.00515
ANXA6	0.1	ANXA6	-0.0368
AP1B1	0.3	AP1B1	-0.02555
AP1G1	0	AP1G1	-0.35
AP2A1	0.4	AP2A1	-0.01093
AP2A2	0.3	AP2A2	-0.00287
AP2B1	0.1	AP2B1	-0.01061
APEX1	0.2	APEX1	-0.00378
ARHGAP1	0.3	ARHGAP1	-0.00559
ARL8B	0.2	ARL8B	-1.00539
ARPC1A	0	ARPC1A	-0.01744
ASAH1	0.6	ASAH1	-0.21874
ASS1	0.3	ASS1	-0.1922
ATIC	0.1	ATIC	-0.01438
ATP1A1	0.3	ATP1A1	-0.14392
ATP2B1	0.6	ATP2B1	-0.11958
ATP6V0D1	0.2	ATP6V0D1	-0.22033
ATP6V1A	0.1	ATP6V1A	-0.02572
ATP6V1B2	0.4	ATP6V1B2	-0.04105
ATP6V1C1	0.6	ATP6V1C1	-0.35965
ATP6V1G1	0	ATP6V1G1	-0.03791
ATP6V1H	0	ATP6V1H	-0.18388
BAG6	0.3	BAG6	-0.1596
BANF1	0	BANF1	-0.23737
BSG	0.3	BSG	-0.14328
BUB3	0	BUB3	-0.26762
CAMK2D	0	CAMK2D	-0.21746
CAP2	0.1	CAP2	-0.2226
CAPN1	0.3	CAPN1	-0.01183
CARHSP1	0.3	CARHSP1	-0.01299
CCAR1	0.4	CCAR1	-0.49323
CCT5	0	CCT5	-0.0076
CCT7	0	CCT7	-0.03711
CD2AP	0	CD2AP	-0.32885
CD44	0.3	CD44	-0.0015
CD81	0.3	CD81	-0.03926
CD9	0	CD9	-0.55482
CDC42BPB	0.1	CDC42BPB	-0.61166
CDV3	0.1	CDV3	-0.41374
CEMIP	0.7	CEMIP	-0.01606
CEP164	0.1	CEP164	-0.36866
CEP250	0.4	CEP250	-0.66881
CHD4	0.2	CHD4	-0.39251
CKAP5	0.2	CKAP5	-0.54207
CKB	0.4	CKB	-0.10464
CLIC4	0	CLIC4	-0.00294
CLTC	0	CLTC	-0.01508
CNOT1	0.1	CNOT1	-0.14589
CNP	0.1	CNP	-0.72587
COPA	0.1	COPA	-0.01143
COPE	0.1	COPE	-0.12106
COPG1	0.2	COPG1	-0.00325
COPS2	0	COPS2	-0.21352
CORO1B	0.2	CORO1B	-0.01868
COTL1	0.1	COTL1	-0.01618
COX6B1	0	COX6B1	-0.40156
CPNE1	0	CPNE1	-0.25158
CPNE3	0	CPNE3	-0.02466
CPPED1	0.3	CPPED1	-0.25734
CPSF6	0.1	CPSF6	-0.03842
CSPG4	0.7	CSPG4	-0.21324
CSTB	0.2	CSTB	-0.2175
CSTF2	0	CSTF2	-0.19461
CTNNA1	0.2	CTNNA1	-0.11033
CTNNB1	0	CTNNB1	-0.75662
CTNND1	0	CTNND1	-0.40676
CTTN	0	CTTN	-0.00127
CYB5R3	0.2	CYB5R3	-0.02502
CYFIP1	0	CYFIP1	-0.01179
DAZAP1	0.1	DAZAP1	-0.1911
DBI	0	DBI	-0.63996
DBN1	0.1	DBN1	-0.00394
DDAH2	0	DDAH2	-0.0821
DDB1	0.3	DDB1	-0.00856
DDOST	0.1	DDOST	-0.40455
DDX17	0.1	DDX17	-0.00508
DDX5	0.1	DDX5	-0.00363
DIAPH1	0.3	DIAPH1	-0.63683
DNAJC13	0.2	DNAJC13	-0.16688
DNM1L	0	DNM1L	-0.20506
DNM2	0.3	DNM2	-0.21951
DPYSL2	0.5	DPYSL2	-0.01637
DYNC1H1	0	DYNC1H1	-0.01311
DYNC1I2	0	DYNC1I2	-0.11603
DYNC1LI2	0	DYNC1LI2	-0.17567
DYNLT3	0.1	DYNLT3	-0.92782
EEA1	0.8	EEA1	-0.00591
EEF2	0.3	EEF2	-0.00312
EHD1	0.2	EHD1	-0.00947
EHD3	0.3	EHD3	-0.00034
EIF1	0.4	EIF1	-0.07204
EIF3D	0.1	EIF3D	-0.08735
EIF3E	0	EIF3E	-0.1337
EIF3G	0.1	EIF3G	-0.35963
EIF3H	0.1	EIF3H	-0.16832
EIF3L	0.2	EIF3L	-0.05999
EIF4B	0.2	EIF4B	-0.76623
EIF5A	0.1	EIF5A	-0.00838
EIF5B	0.4	EIF5B	-0.05618
EIF6	0.1	EIF6	-0.24941
EPPK1	1.4	EPPK1	-0.02672
EPS8L2	0.1	EPS8L2	-1.05809
ERAP1	0.2	ERAP1	-0.35114
ERGIC1	0	ERGIC1	-0.02726
EWSR1	0.1	EWSR1	-0.01675
EXOC6B	0.4	EXOC6B	-0.58812
EZR	0	EZR	-0.03222
FARP1	0.2	FARP1	-0.01569
FARSA	0.2	FARSA	-0.00716
FASN	1.1	FASN	-0.03568
FBLIM1	0.3	FBLIM1	-0.00383
FILIP1L	0.2	FILIP1L	-0.01346
FKBP2	0.1	FKBP2	-0.07401
FKBP4	0	FKBP4	-0.01352
FLII	0.3	FLII	-0.06209
FLNB	0.4	FLNB	-0.019
FLNC	0.1	FLNC	-0.01676
FSCN1	0.3	FSCN1	-0.0065
FTO	0.2	FTO	-0.38223
FUBP3	0.1	FUBP3	-0.75562
FXR1	0.1	FXR1	-0.23558
GALE	0.1	GALE	-0.34216
GAPDH	0.1	GAPDH	-0.00555
GDI1	0.1	GDI1	-0.00951
GLG1	0.3	GLG1	-0.34206
GNAI2	0.1	GNAI2	-0.22931
GNAS	0.3	GNAS	-0.21471
GNB2	0.1	GNB2	-0.0375
GNPDA1	0.1	GNPDA1	-0.26752
GORASP2	0.1	GORASP2	-0.02738
GOT1	0.2	GOT1	-0.4449
GPI	0.3	GPI	-0.01703
GPNMB	0.5	GPNMB	-0.10714
GPS1	0.1	GPS1	-0.34821
GSN	0	GSN	-0.01451
GSTM1	0	GSTM1	-0.45263
GSTP1	0	GSTP1	-0.00197
GSTT2	0.3	GSTT2	-0.05873
HADHB	0	HADHB	-0.77143
HDAC2	0	HDAC2	-0.07222
HEXA	0.1	HEXA	-0.05693
HEXB	0.1	HEXB	-0.00279
HGS	0.3	HGS	-0.21806
HIP1	0.1	HIP1	-0.73192
HK1	0.3	HK1	-0.04292
HK2	0.8	HK2	-0.57872
HLA-C	0.6	HLA-C	-0.25614
HNRNPAB	0	HNRNPAB	-0.00174
HNRNPF	0.2	HNRNPF	-0.00534
HNRNPUL1	0.3	HNRNPUL1	-0.0294
HNRNPUL2	0.1	HNRNPUL2	-7.48e-05
HP1BP3	0.1	HP1BP3	-0.06548
HSD17B12	0	HSD17B12	-0.02808
HUWE1	0.4	HUWE1	-0.3731
ICAM1	0.3	ICAM1	-0.19955
IDE	0.1	IDE	-0.5113
IDH1	0	IDH1	-0.0248
IDH2	0.3	IDH2	-0.12482
ILF3	0.2	ILF3	-0.00518
INF2	0.3	INF2	-0.00853
IPO4	0.1	IPO4	-0.12539
IPO5	0	IPO5	-0.03684
IPO7	0.3	IPO7	-0.04233
IPO9	0.2	IPO9	-0.29996
ISYNA1	0.5	ISYNA1	-0.101
ITGA3	0.4	ITGA3	-0.37532
JUP	0.8	JUP	-0.32215
KCMF1	0	KCMF1	-0.57222
KHDRBS1	0.2	KHDRBS1	-0.00955
KLC1	0	KLC1	-0.05405
KPNA3	0.2	KPNA3	-0.23128
KRT18	0.8	KRT18	-0.04943
KTN1	0.4	KTN1	-0.17028
LASP1	0.2	LASP1	-0.01068
LDHA	0	LDHA	-0.01739
LGALS3	0	LGALS3	-0.00042
LMNA	0.5	LMNA	-0.00023
LMNB1	0.3	LMNB1	-0.01322
LMO7	0.1	LMO7	-0.02863
LRRFIP1	0.1	LRRFIP1	-0.69006
LUC7L2	0.1	LUC7L2	-1.00878
LYPLA2	0.1	LYPLA2	-0.21873
MAP7D1	0.2	MAP7D1	-0.3145
MARCKS	0.2	MARCKS	-0.1171
MBOAT7	0.3	MBOAT7	-0.28736
ME1	0	ME1	-0.17907
MEST	0.2	MEST	-0.28215
MGLL	0.1	MGLL	-0.04785
MICAL1	0.4	MICAL1	-0.12898
MPST	0.1	MPST	-0.66292
MSI2	0.1	MSI2	-0.30768
MSN	0.2	MSN	-0.01587
MT2A	0.4	MT2A	-1.01871
MVP	0.1	MVP	-0.03855
MYH10	0.1	MYH10	-0.01801
MYH11	0.5	MYH11	-0.01871
MYH9	0.3	MYH9	-0.01352
MYL9	0	MYL9	-0.01098
MYO1E	0.4	MYO1E	-0.26775
MYO6	0.8	MYO6	-0.53582
MYOF	0.1	MYOF	-0.0727
NAGA	0.2	NAGA	-0.28083
NAMPT	0.7	NAMPT	-0.04908
NAP1L1	0.1	NAP1L1	-0.01241
NCAPD2	0.6	NCAPD2	-0.2059
NONO	0.2	NONO	-0.00331
NOP56	0	NOP56	-0.28325
NOP58	0	NOP58	-0.04793
NPEPPS	0.3	NPEPPS	-0.01365
NPM1	0	NPM1	-0.00815
NUDCD3	0.1	NUDCD3	-0.05911
NUP133	0	NUP133	-0.58158
NUP155	0	NUP155	-0.22296
NUP160	0.3	NUP160	-0.55017
NUP205	0.1	NUP205	-0.54183
NUP62	0.2	NUP62	-1.05029
NUP85	0	NUP85	-0.83974
PA2G4	0	PA2G4	-0.00797
PABPC4	0.1	PABPC4	-0.00037
PAK2	0.2	PAK2	-0.05691
PCBP1	0.1	PCBP1	-0.01529
PCYT1A	0	PCYT1A	-0.05654
PDXK	0.1	PDXK	-0.02441
PEPD	0	PEPD	-0.08675
PFKL	0.3	PFKL	-0.03119
PFKM	0	PFKM	-0.01593
PFKP	0.4	PFKP	-0.02669
PGD	0.1	PGD	-0.00451
PHGDH	1	PHGDH	-0.01039
PHLDB1	0.1	PHLDB1	-0.01689
PIN1	0	PIN1	-0.29347
PKM	0.3	PKM	-0.00342
PLBD2	0.7	PLBD2	-0.12685
PLCB3	0.3	PLCB3	-0.28181
PLD3	0.1	PLD3	-0.09057
PML	0.3	PML	-0.07314
POFUT1	0	POFUT1	-0.31567
PPM1F	0.1	PPM1F	-0.41098
PPP1CA	0.2	PPP1CA	-0.0216
PPP1CB	0	PPP1CB	-0.01687
PPP1CC	0.1	PPP1CC	-0.02839
PPP1R7	0	PPP1R7	-0.0534
PPP2R1A	0.2	PPP2R1A	-0.01525
PRCP	0	PRCP	-0.01918
PRKAR2A	0	PRKAR2A	-0.57825
PRKCA	0.3	PRKCA	-0.41727
PRPF4B	0.2	PRPF4B	-0.61513
PRPF8	0.4	PRPF8	-0.06598
PRRC1	0.3	PRRC1	-0.17289
PSAP	0.1	PSAP	-0.00642
PSMB2	0.1	PSMB2	-0.00258
PSMB7	0	PSMB7	-0.03301
PSMC4	0	PSMC4	-0.21031
PSMC5	0	PSMC5	-0.23231
PSMD11	0	PSMD11	-0.00629
PSMD12	0	PSMD12	-0.00426
PSME1	0.1	PSME1	-0.00952
PTBP1	0.3	PTBP1	-0.0168
PTMA	0	PTMA	-0.22151
PTPN11	0.1	PTPN11	-0.4328
PUF60	0.2	PUF60	-0.14093
PXDN	0.3	PXDN	-0.22433
PXN	0.2	PXN	-0.0027
PYCARD	0	PYCARD	-0.00926
PYGB	0.2	PYGB	-0.04193
QPRT	0.2	QPRT	-0.24542
RAB11B	0.3	RAB11B	-0.22151
RAB14	0	RAB14	-0.26276
RAB6A	0	RAB6A	-7.19e-05
RANBP2	0.3	RANBP2	-0.58521
RBBP4	0.1	RBBP4	-0.0384
RBBP7	0	RBBP7	-0.05929
RBM14	0.4	RBM14	-0.56372
RBM8A	0	RBM8A	-0.44719
RDX	0	RDX	-0.03752
RILPL1	0	RILPL1	-0.5597
RNH1	0.2	RNH1	-0.002
RNPEP	0.2	RNPEP	-0.03246
RNPS1	0.1	RNPS1	-0.042
RPL13	0	RPL13	-0.02142
RPL13A	0	RPL13A	-0.27942
RPL15	0	RPL15	-0.0158
RPL28	0.1	RPL28	-0.28132
RPL4	0	RPL4	3.05e-05
RPL7A	0	RPL7A	-0.00642
RPLP1	0	RPLP1	-0.0248
RPN1	0.1	RPN1	-0.14437
RPS5	0	RPS5	-0.00292
RSL1D1	0	RSL1D1	-0.18585
RTCB	0	RTCB	-0.00879
RTN4	0.1	RTN4	-0.00045
RUVBL2	0.2	RUVBL2	-0.07317
S100A10	0.1	S100A10	-0.01297
S100A6	0	S100A6	-0.06585
SCARB2	0.1	SCARB2	-0.13391
SCPEP1	0.1	SCPEP1	-0.84504
SCYL1	0.2	SCYL1	-0.04918
SEC13	0	SEC13	-0.25003
SEC16A	0.5	SEC16A	-0.08942
SEC23IP	0	SEC23IP	-0.00793
SEC24A	0.3	SEC24A	-0.38746
SEC24B	0.3	SEC24B	-0.76309
SEC61A1	0.2	SEC61A1	-0.72603
SERPINB8	0.3	SERPINB8	-0.4278
SET	0	SET	-0.04752
SF3A2	0.4	SF3A2	-1.01746
SF3A3	0	SF3A3	-0.15242
SF3B1	0	SF3B1	-0.00556
SF3B2	0.2	SF3B2	-0.01023
SHC1	0	SHC1	-0.5342
SHMT2	0.4	SHMT2	-0.20689
SLC2A1	0.5	SLC2A1	-0.00445
SMARCA1	0	SMARCA1	-0.23362
SMARCC1	0.2	SMARCC1	-0.31922
SMARCC2	0.2	SMARCC2	-0.51805
SND1	0.3	SND1	-0.00679
SNRNP70	0	SNRNP70	-0.07646
SNRPA	0.3	SNRPA	-0.18226
SNRPC	0	SNRPC	-0.30111
SPON2	0.4	SPON2	-0.90821
SQSTM1	0.3	SQSTM1	-0.69351
SRM	0	SRM	-0.24099
SRSF11	0.1	SRSF11	-0.15287
SSB	0	SSB	-0.03204
STAT3	0	STAT3	-0.1312
STK24	0.2	STK24	-0.16974
SUN2	0.5	SUN2	-0.12235
SURF4	0.1	SURF4	-0.06604
TAF15	0.2	TAF15	-0.23387
TFRC	0.1	TFRC	-0.82791
TIAL1	0.1	TIAL1	-0.65556
TKT	0.5	TKT	-0.02245
TMSB10	0	TMSB10	-0.00602
TNPO1	0.1	TNPO1	-0.23457
TNPO3	0.1	TNPO3	-0.32637
TNS3	0.3	TNS3	-0.62966
TPI1	0.1	TPI1	-0.00627
TPR	0.4	TPR	-0.02561
TRIM25	0.3	TRIM25	-0.03042
TRIP6	0.2	TRIP6	-0.41115
TUBA1B	0.1	TUBA1B	-0.00348
TUBA1C	0.2	TUBA1C	-0.00507
TUBB	0.1	TUBB	-0.01283
TUBB2B	0.4	TUBB2B	-0.01547
TUBB3	0.4	TUBB3	-0.01281
TUBB4B	0.2	TUBB4B	-0.0087
TUBG1	0.1	TUBG1	-0.61418
TWF2	0.1	TWF2	-0.28246
TXNL1	0.1	TXNL1	-0.23619
TXNRD1	0	TXNRD1	-0.04651
TYMP	0.4	TYMP	-1.00913
U2AF1	0.6	U2AF1	-0.00661
U2AF2	0.3	U2AF2	-0.20956
UBE2K	0.1	UBE2K	-0.20545
UBE2L3	0	UBE2L3	-0.01423
UBE2L6	0	UBE2L6	-0.22288
UBE2M	0.1	UBE2M	-0.04954
UBE2V1	0.1	UBE2V1	-0.29154
UBQLN1	0.1	UBQLN1	-0.16585
UGDH	0	UGDH	-0.03052
UNC45A	0.2	UNC45A	-0.24715
USO1	0	USO1	-0.03093
USP14	0.1	USP14	-0.0019
USP5	0.2	USP5	-0.04794
USP9X	0.1	USP9X	-0.37143
VAC14	0	VAC14	-0.69081
VAT1	0.3	VAT1	-0.00287
VAT1L	0.3	VAT1L	-0.04313
VCL	0.2	VCL	-0.00029
VCP	0.2	VCP	-0.00111
VPS26A	0.4	VPS26A	-0.15457
VPS51	0.1	VPS51	-0.85772
WDR1	0	WDR1	-0.02152
XRN2	0.1	XRN2	-0.65881
YWHAZ	0	YWHAZ	-0.00323
ACTC1	-1.9	ACTC1	0.002605
ACTR2	-0.1	ACTR2	0.009156
AKR1A1	-0.1	AKR1A1	0.011819
ANP32A	-0.1	ANP32A	0.070819
ANXA1	-0.2	ANXA1	0.004516
ANXA7	-0.1	ANXA7	0.199572
ARF6	-0.1	ARF6	0.013052
ARPC2	-0.2	ARPC2	0.007468
ARPC3	-0.2	ARPC3	0.002055
ARPC5	-0.4	ARPC5	0.007495
ARPC5L	-0.1	ARPC5L	0.127803
ATOX1	-0.1	ATOX1	0.229522
ATXN10	-0.2	ATXN10	0.027738
BAG2	-0.4	BAG2	0.024332
BDH2	-0.3	BDH2	0.104482
BTF3	-0.1	BTF3	0.236565
C1QBP	-0.1	C1QBP	0.009988
CALD1	-0.1	CALD1	0.003513
CALM2	-0.4	CALM2	0.008071
CALU	-0.1	CALU	0.033525
CAND1	-0.1	CAND1	0.010893
CAP1	-0.2	CAP1	0.002579
CAPZA1	-0.4	CAPZA1	0.005604
CAPZA2	-0.2	CAPZA2	0.016045
CARD16	-0.1	CARD16	0.006047
CCT2	-0.2	CCT2	0.004055
CCT6B	-0.3	CCT6B	0.08058
CCT8	-0.2	CCT8	0.013636
CDC42	-0.2	CDC42	0.007844
CHMP5	-0.2	CHMP5	0.161976
CMPK1	-0.1	CMPK1	0.231522
CNN3	-0.3	CNN3	0.00981
CNPY2	-0.2	CNPY2	0.251568
COPB1	-0.2	COPB1	0.007434
COPS3	-0.2	COPS3	0.00365
COPS4	-0.4	COPS4	0.004016
COPZ1	-0.1	COPZ1	0.002852
CORO1C	-0.2	CORO1C	0.01191
CSE1L	-0.4	CSE1L	0.150478
CSRP1	-0.2	CSRP1	0.006649
CTSB	-0.1	CTSB	0.010108
CTSC	-0.2	CTSC	0.30821
CYB5R1	-0.1	CYB5R1	0.30852
DDX1	-0.1	DDX1	0.013909
DES	-1.3	DES	0.00903
DLD	-0.3	DLD	0.10465
DNAJA2	-0.1	DNAJA2	0.313894
DNAJB11	-0.1	DNAJB11	0.511647
DPP7	-0.1	DPP7	0.002101
DRAP1	-0.2	DRAP1	0.194199
DSTN	-0.2	DSTN	0.000314
DYNC1LI1	-0.1	DYNC1LI1	0.140804
DYNLL1	-0.4	DYNLL1	0.025463
EEF1A1	-0.1	EEF1A1	0.003614
EEF1B2	-0.2	EEF1B2	0.023232
EIF3F	-0.1	EIF3F	0.034824
EIF4A2	-0.1	EIF4A2	0.023547
ERH	-0.2	ERH	0.028823
ETFA	-0.2	ETFA	0.387169
FABP5	-0.4	FABP5	0.383422
FAM114A1	-0.3	FAM114A1	0.236136
FERMT2	-0.2	FERMT2	0.007338
FH	-0.1	FH	0.054475
FHL1	-0.1	FHL1	0.753136
FKBP3	-0.4	FKBP3	0.002777
FKBP7	-0.1	FKBP7	0.100868
GBP1	-0.4	GBP1	0.071521
GGH	-0.3	GGH	0.006883
GMFB	-0.2	GMFB	0.526284
GMPS	-0.1	GMPS	0.03506
GPX1	-0.4	GPX1	0.05482
GSTM2	-0.1	GSTM2	0.118086
GSTO1	-0.1	GSTO1	0.003873
HADH	-0.1	HADH	0.266744
HINT1	-0.1	HINT1	0.238268
HMGB1	-0.1	HMGB1	0.056483
HNRNPDL	-0.1	HNRNPDL	0.012163
HPRT1	-0.2	HPRT1	0.194986
HSBP1	-0.3	HSBP1	0.403082
HSD17B4	-0.1	HSD17B4	0.309968
HSP90B1	-0.2	HSP90B1	0.02222
HSPA4	-0.1	HSPA4	0.016754
HSPA8	-0.2	HSPA8	0.01819
HSPD1	-0.2	HSPD1	0.037753
HSPE1	-0.4	HSPE1	0.057465
IGF2BP2	-0.1	IGF2BP2	0.24955
ILK	-0.1	ILK	0.019059
ITGB1	-0.1	ITGB1	0.023319
KPNB1	-0.1	KPNB1	0.00433
KRT10	-0.2	KRT10	0.983794
LSM1	-0.2	LSM1	0.181212
LSM3	-0.2	LSM3	0.036477
LTA4H	-0.1	LTA4H	0.233206
LUC7L3	-0.1	LUC7L3	0.322155
LYPLA1	-0.2	LYPLA1	0.214954
MAGOH	-0.1	MAGOH	0.285707
MAN2A1	-0.1	MAN2A1	0.201506
MAPRE1	-0.1	MAPRE1	0.191299
MCTS1	-0.3	MCTS1	0.526929
MDH1	-0.3	MDH1	0.027307
MINPP1	-0.1	MINPP1	0.552501
MYDGF	-0.1	MYDGF	0.064151
MYL6	-0.2	MYL6	0.000473
MYL6B	-0.1	MYL6B	0.004804
MYO1D	-0.1	MYO1D	0.168844
NCL	-0.1	NCL	0.005504
NEDD8	-0.1	NEDD8	0.117098
NEFM	-2.3	NEFM	0.044044
NES	-0.1	NES	0.022834
NME2	-0.1	NME2	0.005652
NSF	-0.1	NSF	0.194812
NUCB2	-0.1	NUCB2	0.039364
OLA1	-0.2	OLA1	0.030064
P4HA1	-0.3	P4HA1	0.307775
PAICS	-0.3	PAICS	0.00541
PARK7	-0.2	PARK7	0.013268
PCMT1	-0.1	PCMT1	0.784022
PCNA	-0.2	PCNA	0.760923
PDCD5	-0.2	PDCD5	0.228019
PDCD6	-0.2	PDCD6	0.105914
PDIA6	-0.1	PDIA6	0.018181
PDLIM2	-0.2	PDLIM2	0.267565
PDLIM7	-0.1	PDLIM7	0.005601
PFDN5	-0.2	PFDN5	0.068955
PGM3	-0.1	PGM3	0.015335
PLOD2	-0.3	PLOD2	0.24767
PNP	-0.3	PNP	0.289697
PPA1	-0.1	PPA1	0.001221
PPP1R14B	-0.1	PPP1R14B	0.237633
PRDX1	-0.1	PRDX1	0.001432
PRDX3	-0.3	PRDX3	0.960485
PRDX4	-0.1	PRDX4	0.006535
PRDX6	-0.1	PRDX6	0.006403
PRKAR1A	-0.1	PRKAR1A	0.0165
PSMA6	-0.2	PSMA6	0.021507
PSMB6	-0.1	PSMB6	0.201436
PSMC2	-0.2	PSMC2	0.094694
PSMD6	-0.1	PSMD6	0.224018
PSMD7	-0.1	PSMD7	0.191263
PSMD8	-0.1	PSMD8	0.014337
PSPC1	-0.1	PSPC1	0.524817
RAB10	-0.1	RAB10	0.009606
RAB1A	-0.1	RAB1A	0.014455
RAB3B	-0.3	RAB3B	0.927436
RAI14	-0.2	RAI14	0.610491
RAN	-0.1	RAN	0.002571
RANBP1	-0.1	RANBP1	0.004713
RAP1B	-0.1	RAP1B	0.051154
RBM3	-0.1	RBM3	0.170044
RCN2	-0.2	RCN2	0.076726
RPA3	-0.3	RPA3	0.122084
RPL10A	-0.1	RPL10A	0.010363
RPL11	-0.1	RPL11	0.004064
RPL12	-0.1	RPL12	0.024295
RPL17	-0.2	RPL17	0.022221
RPL21	-0.2	RPL21	0.030362
RPL22	-0.1	RPL22	0.00457
RPL23	-0.1	RPL23	0.017248
RPL24	-0.1	RPL24	0.011008
RPL26	-0.1	RPL26	0.526488
RPL27A	-0.1	RPL27A	0.047327
RPL35A	-0.2	RPL35A	0.020129
RPL36	-0.1	RPL36	0.017032
RPL38	-0.1	RPL38	0.005247
RPL5	-0.1	RPL5	0.013247
RPL6	-0.1	RPL6	0.017867
RPL7	-0.1	RPL7	0.005473
RPL9	-0.3	RPL9	0.01757
RPS12	-0.1	RPS12	0.000599
RPS13	-0.1	RPS13	0.011606
RPS18	-0.1	RPS18	0.017649
RPS19	-0.1	RPS19	0.041888
RPS20	-0.1	RPS20	0.020176
RPS21	-0.1	RPS21	0.018882
RPS23	-0.1	RPS23	0.023189
RPS25	-0.2	RPS25	0.019607
RPS3A	-0.1	RPS3A	0.011373
RPS6	-0.1	RPS6	0.0082
RPS8	-0.1	RPS8	0.012944
RPSA	-0.1	RPSA	0.003129
RTCA	-0.2	RTCA	0.156749
S100A13	-0.2	S100A13	0.01959
SAR1A	-0.1	SAR1A	0.001197
SCFD1	-0.3	SCFD1	0.930806
SCP2	-0.1	SCP2	0.027927
SEC23A	-0.2	SEC23A	0.013099
SEPTIN2	-0.1	SEPTIN2	0.023355
SEPTIN7	-0.1	SEPTIN7	0.023799
SERBP1	-0.1	SERBP1	0.017482
SNRPD1	-0.2	SNRPD1	0.018267
SNRPD3	-0.1	SNRPD3	0.01378
SNRPG	-0.2	SNRPG	0.297362
SNX6	-0.3	SNX6	0.161971
SRSF1	-0.2	SRSF1	0.053195
SUGT1	-0.1	SUGT1	0.563339
TBCA	-0.2	TBCA	0.035711
TCEAL3	-0.2	TCEAL3	0.597407
TGM2	-0.1	TGM2	0.010063
THY1	-0.3	THY1	0.007362
TIPRL	-0.1	TIPRL	0.682598
TMED10	-0.2	TMED10	0.054434
TMED2	-0.3	TMED2	0.30064
TMSB4X	-0.1	TMSB4X	0.007153
TP53I3	-0.4	TP53I3	0.795199
TPM1	-0.4	TPM1	0.019522
TPM2	-0.2	TPM2	0.015683
TPM3	-0.1	TPM3	0.019899
TPM4	-0.2	TPM4	0.019307
TPT1	-0.2	TPT1	0.021269
TXN	-0.1	TXN	0.013926
TXNDC12	-0.1	TXNDC12	0.427946
TXNDC17	-0.2	TXNDC17	0.06908
UAP1	-0.3	UAP1	0.437977
UCHL1	-0.3	UCHL1	0.031954
UCHL3	-0.5	UCHL3	0.467748
UFL1	-0.1	UFL1	0.430885
UGP2	-0.3	UGP2	0.059417
XRCC5	-0.1	XRCC5	0.015968
YBX1	-0.1	YBX1	0.009555
YBX3	-0.1	YBX3	0.264019
