# Supplementary material for: What Do the Transcriptome and Proteome of Menstrual Blood-Derived Mesenchymal Stem Cells Tell Us about Endometriosis?
Source: Int J Mol Sci. 2022 Sep 29;23(19):11515. doi: 10.3390/ijms231911515 (PMC9570451; doi:10.3390/ijms231911515)
Supplement: Supplementary file 1 [file ijms-23-11515-s001.zip › Table S3_hallmark.xlsx]

## Sheet: fgseaTrans_hallmark
Table S3: Hallmark pathways for proteins and coding genes
pathways transcriptome	pval	padj	ES	NES	nMore Extreme	size	leadingEdge
HALLMARK_CHOLESTEROL_HOMEOSTASIS	0.00138313	0.0117206	0.615827	1.97009	0	68	ATF3|FASN|LDLR|TRIB3|SCD|FADS2|DHCR7|MVD|HMGCS1|SEMA3B|HMGCR|CBS|SREBF2|STARD4|NFIL3|MVK|CHKA|SC5D|FDFT1|LSS|NIBAN1|LGMN|ACSS2|EBP|PCYT2|ATF5|SQLE|IDI1|CXCL16|NSDHL|ACAT2|CYP51A1|FDPS|ANTXR2|ATXN2
HALLMARK_HYPOXIA	0.00123305	0.0117206	0.477517	1.72855	0	181	CXCR4|ATF3|ACKR3|ZFP36|RRAGD|IGFBP1|BCL2|FOS|IL6|BHLHE40|DUSP1|SLC2A5|EFNA1|CCN1|TIPARP|PIM1|IER3|PYGM|HK2|PPARGC1A|COL5A1|KLF6|SULT2B1|STC2|SLC2A3|DDIT4|PHKG1|S100A4|KLHL24|NFIL3|IRS2|VEGFA|AMPD3|ZNF292|RORA|NDRG1|DDIT3|FOSL2|MAFF|KDM3A|ENO1|BGN|SLC2A1|PPP1R15A|HMOX1|CCN5|ISG20|SLC6A6|PFKFB3|KLF7|STC1|MT2A|SLC25A1|KIF5A|TNFAIP3|PFKP|BTG1|SCARB1|ETS1|CHST3|NDST1|MYH9|EGFR|LOX
HALLMARK_MITOTIC_SPINDLE	0.001221	0.0117206	0.439714	1.61083	0	199	FGD4|SYNPO|PLK1|BCL2L11|SORBS2|RICTOR|ARHGAP4|ESPL1|CENPF|DST|INCENP|SUN2|TUBA4A|FLNA|CDC42EP2|APC|ARHGEF2|FLNB|MAP1S|CEP250|CDC42EP4|TLK1|NUMA1|MYO1E|SMC3|PLEKHG2|WASF2|PCM1|LATS1|BIRC5|ARHGAP5|EPB41|BCAR1|MYH9|ROCK1|LMNB1|WASL|KIF22|CLIP1|CYTH2|NF1|CDC42BPA|RAPGEF6|SOS1|TPX2|DLG1|CEP131|BIN1|CDC42EP1|FSCN1|TBCD|DOCK2|CCNB2|SMC1A|AKAP13|HOOK3|ARHGEF11|MID1IP1|BCR|CNTRL|SPTAN1|PREX1|MARK4|CKAP5|V…
HALLMARK_MTORC1_SIGNALING	0.001221	0.0117206	0.467521	1.71269	0	199	CXCR4|BHLHE40|PHGDH|LDLR|TRIB3|IFI30|SCD|FADS2|INSIG1|DHCR7|IFRD1|ASNS|HK2|PSAT1|MTHFD2|G6PD|PLK1|NAMPT|SLC2A3|DDIT4|HMGCS1|CCNF|HMGCR|STARD4|NFIL3|DHCR24|SC5D|SLC9A3R1|SLC1A4|SLC1A5|DDIT3|NIBAN1|SLC7A11|ENO1|LGMN|TUBA4A|BTG2|SLC2A1|PPP1R15A|ELOVL6|MCM2|EBP|SLC6A6|FGL2|STC1|SHMT2|ACACA|ACLY|FADS1|BCAT1|XBP1|SQLE|IDI1
HALLMARK_TGF_BETA_SIGNALING	0.00140647	0.0117206	0.586407	1.79406	0	52	ID3|NOG|ID1|JUNB|SMAD6|TGIF1|ENG|SMAD7|KLF10|ID2|HIPK2|PPP1R15A|APC|SKIL|NCOR2|SKI|TGFBR1|BMPR2|TGFB1|TJP1|ARID4B|LTBP2|THBS1|XIAP|TRIM33|HDAC1|PMEPA1|FURIN
HALLMARK_TNFA_SIGNALING_VIA_NFKB	0.00123001	0.0117206	0.58497	2.12799	0	188	CXCL2|NR4A3|HES1|NR4A2|NR4A1|ATF3|CXCL1|ACKR3|PTGS2|ZFP36|SLC16A6|KLF4|FOSB|TNF|SOCS3|EGR2|EGR3|TNFSF9|CCL5|FOS|EGR1|DUSP2|IL6|BHLHE40|DUSP1|GEM|EFNA1|LDLR|KLF2|ICOSLG|MAP3K8|CCN1|IER2|TIPARP|JUNB|CCNL1|BCL3|IER3|IL1A|PER1|TRIB1|MYC|ZC3H12A|KLF6|TGIF1|SLC2A6|NAMPT|SLC2A3|KLF10|KLF9|SGK1|ATP2B1|PTGER4|FOSL1|NFIL3|IRS2|VEGFA|ID2|KDM6B|ZBTB10|ETS2|CLCF1|FOSL2|MAFF|GPR183|PDE4B|NFAT5|DUSP5|CEBPB|PTPR…
HALLMARK_APOPTOSIS	0.00252845	0.0180603	0.44264	1.57167	1	152	CCNA1|ATF3|TNF|CD14|EGR3|IL6|TXNIP|IER3|F2|IL1A|KRT18|NEFH|BMF|LEF1|BCL2L11|WEE1|TGFB2|SMAD7|IGF2R|CDC25B|SC5D|LMNA|DDIT3|CREBBP|BGN|BTG2|HMOX1|GPX3|ISG20|SAT1|EBP|RARA|GADD45B|MCL1|RHOB|CASP2|GCH1|TIMP3|IL1B|PLPPR4|BCL10|PLAT|ROCK1|SQSTM1|IRF1|PSEN2|CD44|GADD45A|RELA|H1-0|XIAP
HALLMARK_ESTROGEN_RESPONSE_LATE	0.00375	0.0234375	0.412858	1.47596	2	162	CCNA1|PTPN6|ZFP36|KLF4|BCL2|EGR3|TRIM29|LLGL2|CYP26B1|FOS|DUSP2|CACNA2D2|HR|DHCR7|SULT2B1|CLIC3|KIF20A|SEMA3B|PRLR|SGK1|FGFR3|CDC20|ITPK1|MAPT|PTGER3|MICB|ID2|FDFT1|PERP|SLC9A3R1|SLC1A4|TFAP2C|CELSR2|PGR|FAM102A|TOB1|CCN5|ISG20|WFS1|RET|NCOR2|PKP3|CKB|FLNB|SNX10
HALLMARK_P53_PATHWAY	0.00618812	0.0343784	0.381021	1.38075	4	184	ATF3|KLF4|TNFSF9|FOS|ITGB4|ZBTB16|TXNIP|SLC3A2|TRIB3|IFI30|IER3|IL1A|STEAP3|DDIT4|S100A4|CCNK|OSGIN1|PERP|NDRG1|DDIT3|RRAD|SLC7A11|PTPRE|BTG2|PPP1R15A|TOB1|HMOX1|CEBPA|SAT1|EPHA2|MKNK2|POM121|ZFP36L1|PITPNC1|PLK2|VAMP8|BTG1|TGFB1|CTSD|CDKN2B|DRAM1|CD81|MXD1|SP1|GADD45A|NINJ1|KIF13B|ADA|TP53|RXRA|TM4SF1|EPHX1|NOL8|COQ8A|ABHD4|RHBDF2|SLC19A2|H1-2|PLK3|SEC61A1|FOXO3
HALLMARK_IL6_JAK_STAT3_SIGNALING	0.00827586	0.0413793	0.495858	1.57292	5	65	CXCL1|TNF|CD14|SOCS3|CD36|INHBE|IL6|MAP3K8|PIM1|IL7|IL12RB1|HMOX1|IL15RA|EBI3|IL1B|IL4R|TGFB1|IRF1|CCR1|CD44|A2M|CBL|IL17RA|ITGB3|TNFRSF21|LEPR|TNFRSF1A
HALLMARK_ANDROGEN_RESPONSE	0.010568	0.0480365	0.452706	1.51673	7	94	TMPRSS2|SCD|ABCC4|INSIG1|HPGD|ALDH1A3|KRT8|ZMIZ1|MAF|HMGCS1|SGK1|HMGCR|ADAMTS1|DHCR24|ZBTB10|NDRG1|SLC38A2|INPP4B|SAT1
HALLMARK_ESTROGEN_RESPONSE_EARLY	0.0185874	0.0774473	0.370607	1.33938	14	177	HES1|KLF4|BCL2|EGR3|CLDN7|CYP26B1|FOS|MUC1|HR|FASN|BHLHE40|TIPARP|DHCR7|KRT8|MYC|KRT18|SULT2B1|ELOVL2|CLIC3|STC2|KLF10|SEMA3B|LRIG1|ITPK1|MAPT|MICB|ELF3|FDFT1|SLC9A3R1|SLC1A4|TFAP2C|CELSR2|PGR|FAM102A|GAB2|SLC2A1|TOB1|CCN5|WFS1|ABLIM1|NAV2|RET|NCOR2|RARA|TUBB2B|FLNB|TTC39A|XBP1|CISH|MLPH|KAZN|SCARB1|UGCG|THSD4|AFF1|MYBBP1A
HALLMARK_XENOBIOTIC_METABOLISM	0.031407	0.120796	0.373566	1.33198	24	160	IGFBP1|CES1|CD36|AKR1C2|CYP2S1|FBLN1|ABCC3|CDA|NPC1|AKR1C3|JUP|ESR1|ITIH4|XDH|PDK4|IGF1|MAOA|TGFB2|HSD17B2|ATOH8|ACP2|GAD1|VTN|POR|ID2|SLC1A5|NQO1|ETS2|HMOX1|EPHA2|HES6|APOE|SMOX|SLC6A6|GCH1|SHMT2|BCAT1|MT2A|MTHFD1
HALLMARK_G2M_CHECKPOINT	0.035409	0.126461	0.355649	1.30287	28	199	SLC38A1|BCL3|E2F2|MYC|MYBL2|RPS6KA5|PLK1|MKI67|CCNF|CDC25B|POLE|CDC20|ATRX|ESPL1|TROAP|CENPF|INCENP|E2F1|SLC7A1|MCM2|TACC3|AURKB|SFPQ|MCM5|ATF5|NUMA1|SQLE|MT2A|RBM14|RAD54L|BIRC5|SUV39H1|TLE3|TGFB1|FOXN3|PDS5B|HNRNPD|UPF1|UBE2C|DDX39A|LMNB1|KIF22|PML|SLC7A5|HNRNPU|H2AX|TPX2|ARID4A|CCNB2|SMC1A|H2BC12|LBR|PURA|UBE2S|HMGB3|SMARCC1|KIF2C|E2F3|PTTG1|HIRA|MCM3|RACGAP1|TRA2B|STAG1|CDKN1B|TOP1|ILF3|MARCK…
HALLMARK_COMPLEMENT	0.0806045	0.237072	0.354784	1.26298	63	156	C3|PCSK9|LCK|KLKB1|CXCL1|DOCK9|CD36|CCL5|CDA|IL6|MMP15|PIM1|F2|C2|PLA2G4A|MAFF|DUSP5|LGMN|CEBPB|PDP1|SERPING1|COL4A2|LRP1|DUSP6|DGKH|TNFAIP3|CBLB|PIK3CA|APOC1|PLAT|PSMB9|DPP4|CFB
HALLMARK_NOTCH_SIGNALING	0.0717489	0.237072	0.50109	1.37776	47	31	HES1|FZD5|DLL1|ST3GAL6|TCF7L2|DTX1|ARRB1|NOTCH3|WNT2|MAML2|PSEN2
HALLMARK_UV_RESPONSE_UP	0.0775095	0.237072	0.361669	1.27352	60	143	CXCL2|NR4A1|ATF3|FOSB|FOS|IL6|CEBPG|JUNB|ASNS|MAOA|BCL2L11|HLA-F|PTPRD|MAPK8IP2|CHKA|ATP6V1C1|RRAD|TUBA4A|BTG2|SLC6A8|HMOX1|GPX3|NXF1|RET|RHOB|GCH1|HTR7|WIZ|MARK2|EPCAM|TARS1|BTG1|CDO1|ICAM1|SQSTM1|CDKN2B|IRF1|AGO2|HNRNPU|H2AX|BSG|GRINA|NFKBIA|KCNH2|DNAJB1|PRKACA|OLFM1|EPHX1|GLS|FURIN|TYRO3
HALLMARK_BILE_ACID_METABOLISM	0.0884718	0.243364	0.385672	1.2784	65	87	CH25H|LCK|NPC1|ABCA4|NR3C2|FADS2|SULT2B1|DHCR24|LIPE|ACSL5|DIO2|EPHX2|FADS1|ALDH8A1|IDI1|ABCD1|ATXN1|ALDH1A1|CYP39A1|CYP7B1|ABCA1|IDH2|ABCG4|NEDD4|PEX6|RXRA|ABCA3|ABCD2
HALLMARK_IL2_STAT5_SIGNALING	0.0924784	0.243364	0.346001	1.24803	74	172	ITIH5|RRAGD|BCL2|RHOH|MUC1|SLC29A2|SNX9|BHLHE40|NFKBIZ|IL1RL1|APLP1|MAP3K8|CDCP1|PIM1|HK2|MYC|KLF6|IL2RB|SLC2A3|IGF2R|IKZF4|PLEC|LRIG1|NFIL3|RORA|NDRG1|SLC1A5|HIPK2|MAFF|SPRY4|PHLDA1|SPRED2|TRAF1|SWAP70|POU2F1|FGL2|GADD45B|HUWE1|RHOB|MYO1E|XBP1|CISH|ITGA6|BMPR2
HALLMARK_INTERFERON_GAMMA_RESPONSE	0.100248	0.250619	0.343025	1.23705	80	173	PTGS2|PTPN6|SOCS3|CCL5|IL6|OASL|TXNIP|CD40|BST2|IFI30|PIM1|IL7|MTHFD2|IL2RB|SECTM1|HLA-G|NAMPT|HELZ2|IDO1|XAF1|OAS2|PLA2G4A|RSAD2|PDE4B|VCAM1|EIF4E3|ISG20|SERPING1|FGL2|GCH1|TAPBP|IL15RA|MT2A|CD74|TNFAIP3|PFKP|VAMP8|BTG1|IL4R|PSMB9|TRIM25|CFB|SP110|RNF213|SAMHD1|ICAM1|PML|IRF1|APOL6|LGALS3BP|WARS1|RBCK1|AUTS2
HALLMARK_PANCREAS_BETA_CELLS	0.119048	0.270563	0.557605	1.34982	74	16	LMO2|MAFB|FOXO1|DPP4|STXBP1
HALLMARK_UNFOLDED_PROTEIN_RESPONSE	0.117035	0.270563	0.360996	1.24197	89	113	ATF3|IGFBP1|CHAC1|CEBPG|ASNS|PSAT1|MTHFD2|STC2|DDIT4|VEGFA|SLC1A4|CEBPB|WFS1|ERN1|KHSRP|HYOU1|XBP1|XPOT|EIF4A3|TARS1|CNOT4|EIF4G1|EDC4|SLC7A5|H2AX|HERPUD1|ATF4|BAG3|CXXC1|PDIA5|EEF2
HALLMARK_ALLOGRAFT_REJECTION	0.140684	0.305836	0.348482	1.21745	110	126	HLA-DOB|LCK|PTPN6|TNF|ZAP70|CCL5|HDAC9|IL6|CD40|ICOSLG|CD4|ITK|BCL3|IL7|F2|C2|IL12RB1|IL2RB|HLA-G|TGFB2
HALLMARK_HEME_METABOLISM	0.149254	0.310945	0.333864	1.19714	119	166	C3|LMO2|ABCG2|MOCOS|KDM7A|SLC6A9|E2F2|ASNS|MFHAS1|IGSF3|BCAM|RANBP10|ALDH1L1|SLC7A11|ACP5|BTG2|SLC2A1|SLC6A8|MOSPD1|BACH1|SMOX|KLF3|TNRC6B|RHCE|RBM38|TENT5C|TRAK2|SLC30A1|DAAM1|EPB41|FOXJ2|SLC22A4|CTNS|SEC14L1|GCLC|AGPAT4|SIDT2|FN3K|H1-0|BSG
HALLMARK_EPITHELIAL_MESENCHYMAL_TRANSITION	0.160221	0.320102	-0.27105	-1.12601	28	193	IGFBP2|SFRP1|COL11A1|SGCG|TFPI2|AREG|MMP1|PTHLH|CDH6|IL32|FSTL3|SDC1|MMP3|CDH11|SLIT2|CTHRC1|NT5E|OXTR|POSTN|SERPINE1|NTM|PFN2|PTX3|SGCD|DKK1|SCG2|TPM1|THBS2|GLIPR1|MSX1|TNFRSF12A|SDC4|FUCA1|BDNF|THY1|EDIL3|GPX7|ITGA2|CCN2|FZD8|PLOD2
HALLMARK_INFLAMMATORY_RESPONSE	0.172855	0.320102	0.333964	1.17572	134	146	LCK|CD14|KCNMB2|TNFSF9|CCL5|IL6|LDLR|CD40|BST2|ICOSLG|FZD5|IL1A|MYC|KLF6|SLC1A2|IL2RB|NAMPT|P2RX7|CXCR6|SEMA4D|ATP2B1|PTGER4|CX3CL1|GPR183|PDE4B|PTPRE|BTG2|SLC7A1|ITGA5|GCH1|TAPBP|IL15RA|KCNA3|EBI3|PDPN|IL1B|IL4R|ICAM1|ABCA1|IRF1|RHOG|AHR|MXD1|RELA|C3AR1|C5AR1|NFKBIA|ITGB3|ACVR2A|NFKB1|AXL|PTAFR|IFITM1|INHBA|ADM|BEST1|ATP2A2|TPBG|LY6E|LIF|PSEN1|CHST2|HRH1
HALLMARK_MYC_TARGETS_V2	0.168067	0.320102	0.390934	1.21595	119	58	DUSP2|SLC29A2|HK2|MYC|PLK1|MAP3K6|SLC19A1|MCM5|MYBBP1A|PPRC1
HALLMARK_PI3K_AKT_MTOR_SIGNALING	0.185333	0.330952	0.354452	1.18388	138	95	CXCR4|LCK|FGF17|TRIB3|PRKAA2|DDIT3|SLC2A1|E2F1|MKNK2|RPS6KA1|ACACA|TSC2|CAMK4|EGFR|SQSTM1|GNA14|PLCG1|CAB39L|GSK3B|PIKFYVE|MAPK8|TNFRSF1A|AKT1|PAK4|AKT1S1|MKNK1|ATF1|CALR|CDKN1B|GRK2
HALLMARK_WNT_BETA_CATENIN_SIGNALING	0.206349	0.355774	0.420299	1.20687	142	37	HEY1|MYC|DLL1|LEF1|NKD1|NCOR2|DVL2|TCF7|FRAT1|MAML1|PSEN2|RBPJ|HDAC5|TP53|PTCH1|PPARD|NOTCH4|NCSTN
HALLMARK_UV_RESPONSE_DN	0.213828	0.356381	0.325519	1.14483	166	144	ID1|CELF2|KIT|BHLHE40|DUSP1|LDLR|CCN1|INSIG1|MMP16|MYC|COL1A1|MAGI2|ZMIZ1|NR1D2|SMAD7|SYNE1|ATP2B1|COL3A1|ATRX|NIPBL|PHF3|COL1A2|CDON|INPP4B|RGS4|SLC7A1|LAMC1|ABCC1|PMP22|DBP|DAB2|ATXN1|RUNX1|TJP1|DLC1|PRDM2|CDC42BPA|RBPMS|ADGRL2|RND3|PLPP3|DLG1|PIK3CD|COL5A2|ITGB3|MAP1B|DYRK1A|CITED2|RXRA|SCHIP1|PRKCE|ACVR2A|NFKB1|PRKCA|IRS1|IGF1R|PEX14|SCAF8
HALLMARK_APICAL_SURFACE	0.222386	0.358687	0.424136	1.17747	150	32	PCSK9|LYPD3|RTN4RL1|EPHB4|IL2RB|CX3CL1|TMEM8B|NCOA6
HALLMARK_OXIDATIVE_PHOSPHORYLATION	0.271739	0.424592	-0.253785	-1.06686	49	200	COX7A2|TIMM17A|NDUFA4|NDUFA6|ATP5F1C|MTX2|ATP5F1E|PDHB|COX7C|NDUFB6|COX7B|MDH1|NDUFB1|SLC25A12|NDUFS4|DLD|NDUFB3|DLAT|COX17|PRDX3|BDH2|MRPL15|MRPL35|PDHX|DECR1|ATP6V1D|ATP5PO|ATP5PD|COX5B|UQCR11|ATP5PF|NDUFA1|ATP5ME|NDUFB4|UQCRH|ATP1B1|MRPL34|NDUFA7|UQCRQ|ACAT1|ATP5PB|SURF1|LDHB|VDAC3|SLC25A4|CYCS|COX11|NDUFAB1|TIMM8B|SDHD|NDUFV2|ETFA|CYB5A|COX6C|NDUFB5|VDAC2|NDUFA5|TIMM13|ACADM|NDUFS7|RHOT1|PDHA…
HALLMARK_KRAS_SIGNALING_DN	0.300781	0.455729	0.320739	1.08997	230	102	NR4A2|GPRC5C|CCNA1|GDNF|ZBTB16|LYPD3|CKM|CPA2|EPHA5|SYNPO|TGFB2|SGK1|FGFR3|KCND1|MAST3|KMT2D|TG|RSAD2|SLC29A3|TCF7L1|CELSR2|BTG2|SKIL
HALLMARK_E2F_TARGETS	0.316239	0.465058	0.295901	1.08399	258	199	MYC|MYBL2|MTHFD2|PLK1|KIF18B|TK1|WEE1|MKI67|CDC25B|POLE|CIT|CDC20|NCAPD2|ESPL1|ASF1B|POLD1|CDCA3|DNMT1|MCM2|MXD3|TACC3|AURKB|MCM5|CENPM|SMC3|BIRC5|E2F8|SUV39H1|RAD50|CDCA8|PDS5B|HNRNPD|PAN2|DDX39A|LIG1|LMNB1|KIF22|PRKDC|MCM7|H2AX|SPC24|CCNB2|SHMT1|TP53|IPO7|SPAG5|SMC1A|DEK|TIMELESS|LBR|UBE2S|HMGB3|KIF2C|PTTG1|MCM3|RACGAP1|TRA2B|STAG1|CDKN1B|SMC6|RNASEH2A|ILF3|BRCA2|POLD2|RRM2|SNRPB|KPNA2
HALLMARK_GLYCOLYSIS	0.412639	0.589485	0.284555	1.02839	332	177	CXCR4|RRAGD|CHST6|CHST1|IER3|HK2|COL5A1|G6PD|STC2|DDIT4|KIF20A|IRS2|VEGFA|ZNF292|ELF3|ENO1|AGRN|SLC25A10|ISG20|SPAG4|STC1|PFKP|NSDHL|ME2|EGFR|CLN6|CD44|CAPN5|RBCK1|GCLC|TALDO1|GYS1|IGFBP3|PKM|B4GALT1|CITED2|PC|ANKZF1
HALLMARK_KRAS_SIGNALING_UP	0.474214	0.64083	0.280292	0.997954	376	159	CXCR4|SPON1|IL33|PTGS2|KLF4|FLT4|HDAC9|HKDC1|FGF9|ADGRL4|MAFB|JUP|ALDH1A3|ADAM8|GALNT3|TRIB1|PRDM1|ENG|ETV1|ACE|SEMA3B|TMEM158|ID2|GPNMB|GADD45G|MTMR10|PPP1R15A|TRAF1|MYCN|MALL|F13A1|DUSP6|SPRY2|EVI5|IL1B|TNFAIP3|CCSER2|PLAT|LCP1|KIF5C|LY96|ETS1|CFB
HALLMARK_SPERMATOGENESIS	0.466667	0.64083	-0.264267	-1.0002	118	88	IL13RA2|NPY5R|PCSK1N|TEKT2|IL12RB2|TCP11|CFTR|OAZ3|GSTM3|SCG5|NPHP1|CLGN
HALLMARK_COAGULATION	0.526178	0.692339	0.286058	0.968779	401	100	C3|KLKB1|THBD|MMP15|PROC|F2|C2|TF|CTSK|MAFF|CRIP2|LGMN|BMP1|SERPING1|KLF7|LRP1|DUSP6|TIMP3|F12|APOC1|PLAT|DPP4|CFB|CFI|C8G|CAPN5|A2M
HALLMARK_ADIPOGENESIS	0.568266	0.697982	0.264115	0.960253	461	187	C3|ITIH5|CD36|DHCR7|PIM3|PTGER3|POR|SLC19A1|LIPE|SLC1A5|TKT|SLC25A10|TOB1|ANGPT1|GPX3|ELOVL6|APOE|BCL6|EPHX2|PFKFB3|PPP1R15B|COL4A1|ACLY|RREB1|BAZ2A|SLC25A1|ESYT1|SCARB1|LPCAT3|ABCA1|BCKDHA|CS|TALDO1|GADD45A|SNCG|SOWAHC|MAP4K3|PGM1|PFKL|FZD4|ARAF
HALLMARK_HEDGEHOG_SIGNALING	0.584084	0.697982	0.340089	0.93085	388	30	HEY1|L1CAM|ADGRG1|VEGFA|ETS2|DPYSL2|TLE1|RTN1|TLE3|MYH9|PML|NF1|GLI1
HALLMARK_PEROXISOME	0.567785	0.697982	0.284902	0.947372	422	89	CRABP2|SULT2B1|ABCB4|DHCR24|ACSL5|CADM1|EPHX2|FADS1|IDI1|ABCD1|BCL10|ATXN1|ALDH1A1|FDPS|CLN6|CEL|IDH2|PEX6|ABCD2|PEX14|SMARCC1|RDH11|TSPO|SIAH1|PABPC1|RETSAT|CRAT|SEMA3C|CTBP1|SOD2|PEX5|ACSL1|VPS4B|TOP2A|SLC23A2|CLN8
HALLMARK_REACTIVE_OXYGEN_SPECIES_PATHWAY	0.586305	0.697982	0.309013	0.921998	410	48	JUNB|G6PD|NQO1|SBNO2|GPX3|NDUFS2|ABCC1|PFKP|SCAF4
HALLMARK_MYOGENESIS	0.632242	0.735165	0.257249	0.915963	501	155	CD36|ITGB4|BHLHE40|CKM|SOD3|MYBPH|SCD|IFRD1|PYGM|COL1A1|IGF1|STC2|COL3A1|MYH11|NQO1|EPHB3|AGRN|SORBS3|KCNH1|SLC6A8|GPX3|LAMA2|ABLIM1|ATP2A1|NAV2|LPIN1|COL4A2|GADD45B|CKB|TSC2|EFS|SH2B1|AEBP1|FABP3|TGFB1|SMTN|MYH9|TEAD4|FDPS|PSEN2|ADCY9|COL6A3|MEF2A|ATP6AP1|IGFBP3|KIFC3|HDAC5|BIN1|KCNH2|PC|SCHIP1|DTNA|FLII|MEF2D|DENND2B
HALLMARK_APICAL_JUNCTION	0.666252	0.757104	0.251617	0.901054	534	165	CLDN7|ITGB4|NLGN3|LAMA3|CNTN1|INSIG1|JUP|CDH15|MVD|AMH|NRXN2|PKD1|ADAMTS5|CDH3|GRB7|NRTN|CX3CL1|COL16A1|VCAM1|SORBS3|TRAF1|BMP1|NECTIN1|CLDN4|TMEM8B|NLGN2|ITGA3|THBS3|MYH9|EGFR|SYMPK|ICAM1|WASL|TJP1|CD276|NECTIN2|NEXN|NF1|CLDN11|PLCG1|CLDN15|DLG1|SRC|RAC2|FSCN1|B4GALT1|KCNH2|MADCAM1
HALLMARK_INTERFERON_ALPHA_RESPONSE	0.694335	0.771483	0.262142	0.879267	526	93	OASL|TXNIP|BST2|IFI30|IL7|NCOA7|HLA-C|HELZ2|RSAD2|ISG20|CD74|MOV10|IL4R|PSMB9|TRIM25|SP110|IRF1|LGALS3BP|WARS1|ELF1|GMPR
HALLMARK_ANGIOGENESIS	0.846039	0.919607	0.275838	0.749769	565	29	THBD|S100A4|COL3A1|VEGFA|VTN|STC1|SLCO2A1|COL5A2|TNFRSF21
HALLMARK_FATTY_ACID_METABOLISM	0.894402	0.931669	0.223448	0.78326	702	137	CD36|FASN|HPGD|INMT|AOC3|MAOA|HMGCS1|TP53INP2|CPT1A|DHCR24|XIST|ACSL5|NTHL1|IDI1|HSPH1|NSDHL|ALDH1A1|ACAT2
HALLMARK_MYC_TARGETS_V1	0.880435	0.931669	-0.203005	-0.853394	161	200	HSPE1|VBP1|EIF4E|PSMA4|GLO1|MAD2L1|SRSF7|PRDX3|HDDC2|CLNS1A|CCT2|NME1|PSMA6|SNRPB2|YWHAQ|ORC2|CCNA2|ABCE1|PSMC6|SRPK1|SSBP1|HPRT1|EEF1B2|USP1|EIF2S1|SRSF1|NCBP2|SRSF3|PSMA1|PSMD1|SNRPD1|VDAC3|RFC4|ERH|COPS5|AP3S1|EIF1AX|HSPD1|RAD23B|PTGES3|PRPS2|NDUFAB1|PSMD14|MCM4|SNRPG|PSMA2|PCNA|CNBP|PSMA7|MRPL9|UBA2|RAN|PHB|NCBP1|PSMD7|TARDBP|PWP1|CDC45|NOP16|SYNCRIP|HNRNPC|SNRPD2|ODC1|RPS6|UBE2E1|ETF1|KPNB1|…
HALLMARK_DNA_REPAIR	1	1	0.16193	0.573329	789	149	CDA|STX3|POLR2A|BCAM|PDE6G|PDE4B|POLD1|REV3L|POM121|RALA|RNMT|ELL|LIG1|TAF6|DDB1|USP11|ADA|TP53|SUPT5H|SNAPC4|SDCBP|GTF3C5|SEC61A1|ADCY6|AAAS|RAD51|EIF1B|VPS37B|UPF3B|NT5C3A|TYMS|POLR2E|CMPK2|ITPA|NPR2|CANT1|GTF2F1|SMAD5|NELFB|POLR1D|POLA1|GTF2H1|RAE1|BCAP31|AGO4|ZNF707|TARBP2
HALLMARK_PROTEIN_SECRETION	1	1	0.137936	0.462136	756	94	KRT18|IGF2R|GOLGA4|DST|EGFR|ABCA1|ATP1A1|ATP7A|GNAS|NAPA|SH3GL2|CLCN3|GLA
pathway proteome	pval	padj	log2err	ES	NES	size	leadingEdge
HALLMARK_EPITHELIAL_MESENCHYMAL_TRANSITION	2.98e-06	0.000149211	0.627257	0.708081	1.87888	59	NID2|COL6A2|COL1A1|COL4A1|COL1A2|PLOD3|ITGA5|COL4A2|COL3A1|COL7A1|COL5A1|PCOLCE|MXRA5|ANPEP|PLOD1|SPARC|BGN|HTRA1|COLGALT1
HALLMARK_APICAL_JUNCTION	0.00189585	0.0315975	0.45506	-0.688118	-1.75945	38	TIAL1|TUBG1|RRAS|SHC1|CTNND1|ITGA3|JUP|LIMA1|GNAI2|ICAM1
HALLMARK_MYOGENESIS	0.00151308	0.0315975	0.45506	0.694555	1.69662	36	COL6A2|COL1A1|AGRN|FHL1|COL4A2|COL3A1|SPARC|AEBP1|NQO1
HALLMARK_PI3K_AKT_MTOR_SIGNALING	0.00751666	0.0939582	0.407018	-0.702867	-1.63088	24	SQSTM1|PRKAR2A|PTPN11|PIN1
HALLMARK_ADIPOGENESIS	0.015102	0.15102	0.38073	0.631376	1.4991	30	PRDX3|COL4A1|LAMA4|NMT1|PGM1|HADH|CMPK1
HALLMARK_UV_RESPONSE_UP	0.0592084	0.493403	0.321776	-0.596191	-1.43382	28	UROD|TFRC|CNP|SQSTM1|BID|PDAP1|ATP6V1C1|DNAJA1
HALLMARK_TNFA_SIGNALING_VIA_NFKB	0.0767635	0.548311	0.234393	-0.715602	-1.41682	13	SQSTM1|TNC|SERPINB8|ICAM1|ATP2B1|MARCKS|EIF1
HALLMARK_ANDROGEN_RESPONSE	0.311871	0.682091	0.10673	-0.519146	-1.10733	17	DBI|SMS|GSR
HALLMARK_ANGIOGENESIS	0.184762	0.682091	0.1396	0.832975	1.24136	4	COL3A1|LRPAP1|S100A4
HALLMARK_APICAL_SURFACE	0.269231	0.682091	0.120433	-0.806642	-1.15268	3	GSTM3
HALLMARK_APOPTOSIS	0.146392	0.682091	0.165657	-0.514309	-1.2369	28	CTNNB1|SQSTM1|GSTM1|GSR|BID|DNAJA1
HALLMARK_BILE_ACID_METABOLISM	0.299376	0.682091	0.111463	-0.590324	-1.15088	12	RBP1|CROT|ISOC1
HALLMARK_CHOLESTEROL_HOMEOSTASIS	0.237996	0.682091	0.127505	-0.633545	-1.20584	11	CTNNB1|CD9
HALLMARK_COAGULATION	0.209163	0.682091	0.133555	0.546626	1.21101	21	PREP|SPARC|PEF1|HTRA1|LTA4H|LRP1|FN1|THBS1
HALLMARK_ESTROGEN_RESPONSE_EARLY	0.426	0.682091	0.0878313	-0.493715	-1.02554	15	DYNLT3
HALLMARK_ESTROGEN_RESPONSE_LATE	0.40159	0.682091	0.0908241	-0.484374	-1.04344	18	DYNLT3|CD9|GALE|MEST|ASS1|IDH2|CKB|MYOF
HALLMARK_IL6_JAK_STAT3_SIGNALING	0.184265	0.682091	0.146416	-0.790328	-1.25371	5	CD9|PTPN11
HALLMARK_INFLAMMATORY_RESPONSE	0.379771	0.682091	0.0916795	0.63921	1.09332	7	ATP2A2|ITGA5
HALLMARK_INTERFERON_ALPHA_RESPONSE	0.413721	0.682091	0.0916795	-0.535172	-1.04336	12	ADAR|CNP|LAP3|HLA-C|UBE2L6
HALLMARK_INTERFERON_GAMMA_RESPONSE	0.305155	0.682091	0.109684	-0.449118	-1.08012	28	MT2A|ADAR|LAP3|ISOC1|SRI|UBE2L6|ICAM1
HALLMARK_KRAS_SIGNALING_DN	0.407821	0.682091	0.0862866	0.796812	1.09754	2	KRT1|ACTC1
HALLMARK_KRAS_SIGNALING_UP	0.32636	0.682091	0.106323	-0.669303	-1.14642	7	CROT|JUP
HALLMARK_MITOTIC_SPINDLE	0.375254	0.682091	0.0959207	-0.401497	-1.03527	39	CEP250|CKAP5|CD2AP|MYO1E
HALLMARK_MYC_TARGETS_V1	0.193246	0.682091	0.135002	0.373658	1.11353	133	PRDX3|PCNA|TRA2B|TUFM|VDAC1|KPNA2|SF3A1|PRPF31|EIF2S2|SNRPG|CAD|CBX3|HDGF|FBL|HPRT1|PSMD7|AIMP2
HALLMARK_NOTCH_SIGNALING	0.217204	0.682091	0.13649	-0.868709	-1.22129	2	PRKCA|SKP1
HALLMARK_OXIDATIVE_PHOSPHORYLATION	0.350195	0.682091	0.0975449	0.45074	1.07261	32	PRDX3|SLC25A5|HSD17B10|VDAC1|ETFA|HADHA|HSPA9|ATP6V1E1|DLD|BDH2|ECHS1
HALLMARK_PANCREAS_BETA_CELLS	0.255914	0.682091	0.124434	-0.836616	-1.17617	2	SRP14|SRP9
HALLMARK_PEROXISOME	0.418	0.682091	0.0888945	-0.459589	-1.02421	21	IDE|ISOC1|FIS1|SMARCC1|CTPS1
HALLMARK_TGF_BETA_SIGNALING	0.320408	0.682091	0.10592	-0.659538	-1.15443	8	CTNNB1
HALLMARK_UV_RESPONSE_DN	0.283168	0.682091	0.111918	0.537967	1.13034	17	COL1A1|COL1A2|COL3A1|DAB2|MAP1B
HALLMARK_WNT_BETA_CATENIN_SIGNALING	0.16129	0.682091	0.160801	-0.894626	-1.25773	2	CTNNB1
HALLMARK_XENOBIOTIC_METABOLISM	0.436538	0.682091	0.0843144	0.421269	1.00997	33	COMT|BCAT1|NMT1|ATP2A2|HSD17B2|PAPSS2|NQO1|GART|ALDH9A1|HPRT1
HALLMARK_FATTY_ACID_METABOLISM	0.454361	0.688426	0.0850427	-0.38521	-0.993277	39	UROD|HADHB|SMS|BLVRA|UBE2L6|RAP1GDS1|ME1
HALLMARK_ALLOGRAFT_REJECTION	0.54	0.731761	0.0751182	0.434569	0.950673	20	BCAT1|EIF4G3|KRT1|IKBKB|HLA-A|RPS19|EIF3J
HALLMARK_COMPLEMENT	0.528517	0.731761	0.0736213	0.40246	0.958341	31	ERAP2|COL4A2|GMFB|PREP|CTSC|LTA4H|ATOX1|LRP1|FN1
HALLMARK_HEDGEHOG_SIGNALING	0.590385	0.731761	0.0686326	0.615121	0.958977	5	L1CAM|THY1
HALLMARK_HEME_METABOLISM	0.580517	0.731761	0.0711327	-0.423872	-0.92638	19	UROD|TFRC
HALLMARK_MTORC1_SIGNALING	0.614679	0.731761	0.0643583	0.328605	0.928553	84	BCAT1|NMT1|ATP2A2|PSMG1|PGM1|PSME3|PSMB5|CYB5B|PSAT1|EIF2S2|CTSC|P4HA1|PNP|HSPA9|PLOD2|LTA4H|HPRT1|UBE2D3|ASNS|ARPC5L
HALLMARK_MYC_TARGETS_V2	0.565489	0.731761	0.0747385	-0.47413	-0.924349	12	HK2|NOP56|SRM
HALLMARK_PROTEIN_SECRETION	0.603516	0.731761	0.0683111	0.375518	0.917292	36	PPT1|VPS45|CLTA|CTSC|TMED2|VPS4B|SEC24D
HALLMARK_REACTIVE_OXYGEN_SPECIES_PATHWAY	0.591549	0.731761	0.0707899	-0.425874	-0.908386	17	GSR|LAMTOR5
HALLMARK_SPERMATOGENESIS	0.59751	0.731761	0.0718276	-0.485946	-0.899604	10	PRKAR2A|IDE|GSTM3
HALLMARK_DNA_REPAIR	0.667331	0.775966	0.0643583	0.431324	0.874633	15	PCNA|RPA2|BCAP31|TMED2|PNP|HPRT1|ALYREF|RPA3
HALLMARK_HYPOXIA	0.73501	0.790396	0.0583453	0.339431	0.856425	43	PGM1|AMPD3|COL5A1|P4HA2|BGN|P4HA1|NAGK
HALLMARK_IL2_STAT5_SIGNALING	0.742972	0.790396	0.0596037	0.369694	0.822446	22	CTSZ|P4HA1|CKAP4|PNP|COL6A1
HALLMARK_P53_PATHWAY	0.73506	0.790396	0.0597318	-0.373621	-0.828461	20	EPS8L2|SEC61A1|STOM
HALLMARK_UNFOLDED_PROTEIN_RESPONSE	0.735409	0.790396	0.0585938	0.352995	0.840013	32	DKC1|PSAT1|HSPA9|RPS14|LSM1|ASNS|FUS|HYOU1|EDC4
HALLMARK_G2M_CHECKPOINT	0.800781	0.834147	0.054794	0.335763	0.814136	35	DKC1|TRA2B|RPA2|KPNA2|NUMA1|PAFAH1B1
HALLMARK_E2F_TARGETS	0.831041	0.848001	0.0533478	0.326712	0.80497	39	PCNA|TRA2B|RPA2|KPNA2|LUC7L3
HALLMARK_GLYCOLYSIS	0.94824	0.94824	0.0496901	-0.285662	-0.76338	52	PGM2|HK2|PRPS1|GOT1|GALE|GNPDA1|RPE|PSMC4|ME1

## Sheet: fgseaProt_hallmark
pathway	pval	padj	log2err	ES	NES	size	leadingEdge
HALLMARK_EPITHELIAL_MESENCHYMAL_TRANSITION	2.98e-06	0.000149211	0.627257	0.708081	1.87888	59	NID2|COL6A2|COL1A1|COL4A1|COL1A2|PLOD3|ITGA5|COL4A2|COL3A1|COL7A1|COL5A1|PCOLCE|MXRA5|ANPEP|PLOD1|SPARC|BGN|HTRA1|COLGALT1
HALLMARK_APICAL_JUNCTION	0.00189585	0.0315975	0.45506	-0.688118	-1.75945	38	TIAL1|TUBG1|RRAS|SHC1|CTNND1|ITGA3|JUP|LIMA1|GNAI2|ICAM1
HALLMARK_MYOGENESIS	0.00151308	0.0315975	0.45506	0.694555	1.69662	36	COL6A2|COL1A1|AGRN|FHL1|COL4A2|COL3A1|SPARC|AEBP1|NQO1
HALLMARK_PI3K_AKT_MTOR_SIGNALING	0.00751666	0.0939582	0.407018	-0.702867	-1.63088	24	SQSTM1|PRKAR2A|PTPN11|PIN1
HALLMARK_ADIPOGENESIS	0.015102	0.15102	0.38073	0.631376	1.4991	30	PRDX3|COL4A1|LAMA4|NMT1|PGM1|HADH|CMPK1
HALLMARK_UV_RESPONSE_UP	0.0592084	0.493403	0.321776	-0.596191	-1.43382	28	UROD|TFRC|CNP|SQSTM1|BID|PDAP1|ATP6V1C1|DNAJA1
HALLMARK_TNFA_SIGNALING_VIA_NFKB	0.0767635	0.548311	0.234393	-0.715602	-1.41682	13	SQSTM1|TNC|SERPINB8|ICAM1|ATP2B1|MARCKS|EIF1
HALLMARK_ANDROGEN_RESPONSE	0.311871	0.682091	0.10673	-0.519146	-1.10733	17	DBI|SMS|GSR
HALLMARK_ANGIOGENESIS	0.184762	0.682091	0.1396	0.832975	1.24136	4	COL3A1|LRPAP1|S100A4
HALLMARK_APICAL_SURFACE	0.269231	0.682091	0.120433	-0.806642	-1.15268	3	GSTM3
HALLMARK_APOPTOSIS	0.146392	0.682091	0.165657	-0.514309	-1.2369	28	CTNNB1|SQSTM1|GSTM1|GSR|BID|DNAJA1
HALLMARK_BILE_ACID_METABOLISM	0.299376	0.682091	0.111463	-0.590324	-1.15088	12	RBP1|CROT|ISOC1
HALLMARK_CHOLESTEROL_HOMEOSTASIS	0.237996	0.682091	0.127505	-0.633545	-1.20584	11	CTNNB1|CD9
HALLMARK_COAGULATION	0.209163	0.682091	0.133555	0.546626	1.21101	21	PREP|SPARC|PEF1|HTRA1|LTA4H|LRP1|FN1|THBS1
HALLMARK_ESTROGEN_RESPONSE_EARLY	0.426	0.682091	0.0878313	-0.493715	-1.02554	15	DYNLT3
HALLMARK_ESTROGEN_RESPONSE_LATE	0.40159	0.682091	0.0908241	-0.484374	-1.04344	18	DYNLT3|CD9|GALE|MEST|ASS1|IDH2|CKB|MYOF
HALLMARK_IL6_JAK_STAT3_SIGNALING	0.184265	0.682091	0.146416	-0.790328	-1.25371	5	CD9|PTPN11
HALLMARK_INFLAMMATORY_RESPONSE	0.379771	0.682091	0.0916795	0.63921	1.09332	7	ATP2A2|ITGA5
HALLMARK_INTERFERON_ALPHA_RESPONSE	0.413721	0.682091	0.0916795	-0.535172	-1.04336	12	ADAR|CNP|LAP3|HLA-C|UBE2L6
HALLMARK_INTERFERON_GAMMA_RESPONSE	0.305155	0.682091	0.109684	-0.449118	-1.08012	28	MT2A|ADAR|LAP3|ISOC1|SRI|UBE2L6|ICAM1
HALLMARK_KRAS_SIGNALING_DN	0.407821	0.682091	0.0862866	0.796812	1.09754	2	KRT1|ACTC1
HALLMARK_KRAS_SIGNALING_UP	0.32636	0.682091	0.106323	-0.669303	-1.14642	7	CROT|JUP
HALLMARK_MITOTIC_SPINDLE	0.375254	0.682091	0.0959207	-0.401497	-1.03527	39	CEP250|CKAP5|CD2AP|MYO1E
HALLMARK_MYC_TARGETS_V1	0.193246	0.682091	0.135002	0.373658	1.11353	133	PRDX3|PCNA|TRA2B|TUFM|VDAC1|KPNA2|SF3A1|PRPF31|EIF2S2|SNRPG|CAD|CBX3|HDGF|FBL|HPRT1|PSMD7|AIMP2
HALLMARK_NOTCH_SIGNALING	0.217204	0.682091	0.13649	-0.868709	-1.22129	2	PRKCA|SKP1
HALLMARK_OXIDATIVE_PHOSPHORYLATION	0.350195	0.682091	0.0975449	0.45074	1.07261	32	PRDX3|SLC25A5|HSD17B10|VDAC1|ETFA|HADHA|HSPA9|ATP6V1E1|DLD|BDH2|ECHS1
HALLMARK_PANCREAS_BETA_CELLS	0.255914	0.682091	0.124434	-0.836616	-1.17617	2	SRP14|SRP9
HALLMARK_PEROXISOME	0.418	0.682091	0.0888945	-0.459589	-1.02421	21	IDE|ISOC1|FIS1|SMARCC1|CTPS1
HALLMARK_TGF_BETA_SIGNALING	0.320408	0.682091	0.10592	-0.659538	-1.15443	8	CTNNB1
HALLMARK_UV_RESPONSE_DN	0.283168	0.682091	0.111918	0.537967	1.13034	17	COL1A1|COL1A2|COL3A1|DAB2|MAP1B
HALLMARK_WNT_BETA_CATENIN_SIGNALING	0.16129	0.682091	0.160801	-0.894626	-1.25773	2	CTNNB1
HALLMARK_XENOBIOTIC_METABOLISM	0.436538	0.682091	0.0843144	0.421269	1.00997	33	COMT|BCAT1|NMT1|ATP2A2|HSD17B2|PAPSS2|NQO1|GART|ALDH9A1|HPRT1
HALLMARK_FATTY_ACID_METABOLISM	0.454361	0.688426	0.0850427	-0.38521	-0.993277	39	UROD|HADHB|SMS|BLVRA|UBE2L6|RAP1GDS1|ME1
HALLMARK_ALLOGRAFT_REJECTION	0.54	0.731761	0.0751182	0.434569	0.950673	20	BCAT1|EIF4G3|KRT1|IKBKB|HLA-A|RPS19|EIF3J
HALLMARK_COMPLEMENT	0.528517	0.731761	0.0736213	0.40246	0.958341	31	ERAP2|COL4A2|GMFB|PREP|CTSC|LTA4H|ATOX1|LRP1|FN1
HALLMARK_HEDGEHOG_SIGNALING	0.590385	0.731761	0.0686326	0.615121	0.958977	5	L1CAM|THY1
HALLMARK_HEME_METABOLISM	0.580517	0.731761	0.0711327	-0.423872	-0.92638	19	UROD|TFRC
HALLMARK_MTORC1_SIGNALING	0.614679	0.731761	0.0643583	0.328605	0.928553	84	BCAT1|NMT1|ATP2A2|PSMG1|PGM1|PSME3|PSMB5|CYB5B|PSAT1|EIF2S2|CTSC|P4HA1|PNP|HSPA9|PLOD2|LTA4H|HPRT1|UBE2D3|ASNS|ARPC5L
HALLMARK_MYC_TARGETS_V2	0.565489	0.731761	0.0747385	-0.47413	-0.924349	12	HK2|NOP56|SRM
HALLMARK_PROTEIN_SECRETION	0.603516	0.731761	0.0683111	0.375518	0.917292	36	PPT1|VPS45|CLTA|CTSC|TMED2|VPS4B|SEC24D
HALLMARK_REACTIVE_OXYGEN_SPECIES_PATHWAY	0.591549	0.731761	0.0707899	-0.425874	-0.908386	17	GSR|LAMTOR5
HALLMARK_SPERMATOGENESIS	0.59751	0.731761	0.0718276	-0.485946	-0.899604	10	PRKAR2A|IDE|GSTM3
HALLMARK_DNA_REPAIR	0.667331	0.775966	0.0643583	0.431324	0.874633	15	PCNA|RPA2|BCAP31|TMED2|PNP|HPRT1|ALYREF|RPA3
HALLMARK_HYPOXIA	0.73501	0.790396	0.0583453	0.339431	0.856425	43	PGM1|AMPD3|COL5A1|P4HA2|BGN|P4HA1|NAGK
HALLMARK_IL2_STAT5_SIGNALING	0.742972	0.790396	0.0596037	0.369694	0.822446	22	CTSZ|P4HA1|CKAP4|PNP|COL6A1
HALLMARK_P53_PATHWAY	0.73506	0.790396	0.0597318	-0.373621	-0.828461	20	EPS8L2|SEC61A1|STOM
HALLMARK_UNFOLDED_PROTEIN_RESPONSE	0.735409	0.790396	0.0585938	0.352995	0.840013	32	DKC1|PSAT1|HSPA9|RPS14|LSM1|ASNS|FUS|HYOU1|EDC4
HALLMARK_G2M_CHECKPOINT	0.800781	0.834147	0.054794	0.335763	0.814136	35	DKC1|TRA2B|RPA2|KPNA2|NUMA1|PAFAH1B1
HALLMARK_E2F_TARGETS	0.831041	0.848001	0.0533478	0.326712	0.80497	39	PCNA|TRA2B|RPA2|KPNA2|LUC7L3
HALLMARK_GLYCOLYSIS	0.94824	0.94824	0.0496901	-0.285662	-0.76338	52	PGM2|HK2|PRPS1|GOT1|GALE|GNPDA1|RPE|PSMC4|ME1
